# Supplementary material for: Use of Transposon Directed Insertion-Site Sequencing to Probe the Antibacterial Mechanism of a Model Honey on E. coli K-12
Source: Front Microbiol. 2022 Jan 17;12:803307. doi: 10.3389/fmicb.2021.803307 (PMC8803141; doi:10.3389/fmicb.2021.803307)
Supplement: Supplementary file 1 [file Table_1.XLSX]

## Sheet: KEY
log Fold	log2 of the ratio of mean values for experiment/control
P.Value	P value of the above
adj.P.Val	P value adjusted using Bonferroni correction
Gene	Gene name
Product	Gune function
NA	No value - no reads for this gene (either essential, or lost completely from population during experiment)

## Sheet: 30min
log Fold	P.Value	adj.P.Val	Gene	Product
-1.03031	0.00156619	1	aaaD	-
-0.454951	0.0263703	1	aaaE	-
0.0963203	0.589286	1	aaeA	p-hydroxybenzoic acid efflux system component
0.0501458	0.770298	1	aaeB	p-hydroxybenzoic acid efflux system component
0.281054	0.129506	1	aaeR	transcriptional regulator for aaeXAB operon
0.380848	0.178915	1	aaeX	DUF1656 family putative inner membrane efflux pump associated protein
0.0212326	0.91937	1	aas	fused 2-acylglycerophospho-ethanolamine acyl transferase/acyl-acyl carrier protein synthetase
-0.242904	0.368676	1	aat	leucyl/phenylalanyl-tRNA-protein transferase
-0.0626769	0.786804	1	abgA	p-aminobenzoyl-glutamate hydrolase, A subunit
-0.045606	0.869185	1	abgB	p-aminobenzoyl-glutamate hydrolase, B subunit
0.537833	0.00766814	1	abgR	putative DNA-binding transcriptional regulator of abgABT operon
0.427973	0.0310045	1	abgT	p-aminobenzoyl-glutamate transporter; membrane protein
-0.0728435	0.718167	1	abrB	regulator of aidB expression; inner membrane protein
NA	NA	NA	accA	acetyl-CoA carboxylase, carboxytransferase, alpha subunit
NA	NA	NA	accB	acetyl CoA carboxylase, BCCP subunit
NA	NA	NA	accC	acetyl-CoA carboxylase, biotin carboxylase subunit
NA	NA	NA	accD	acetyl-CoA carboxylase, beta (carboxyltransferase) subunit
-0.367947	0.0553602	1	aceA	isocitrate lyase
-0.0446904	0.852963	1	aceB	malate synthase A
NA	NA	NA	aceE	pyruvate dehydrogenase, decarboxylase component E1, thiamine triphosphate-binding
NA	NA	NA	aceF	pyruvate dehydrogenase, dihydrolipoyltransacetylase component E2
-0.1087	0.633752	1	aceK	isocitrate dehydrogenase kinase/phosphatase
NA	NA	NA	ackA	acetate kinase A and propionate kinase 2
-0.0511872	0.786101	1	acnA	aconitate hydratase 1
0.939901	5.82514e-07	0.00229511	acnB	bifunctional aconitate hydratase 2/2-methylisocitrate dehydratase
0.510363	0.117114	1	acpH	acyl carrier protein (ACP) phosphodiesterase; ACP hydrolyase
NA	NA	NA	acpP	acyl carrier protein (ACP)
NA	NA	NA	acpS	holo-[acyl-carrier-protein] synthase 1
0.0242343	0.912828	1	acpT	4'-phosphopantetheinyl transferase
0.147108	0.394947	1	acrA	multidrug efflux system
0.0223743	0.896143	1	acrB	multidrug efflux system protein
-0.0912745	0.592732	1	acrD	aminoglycoside/multidrug efflux system
-0.0117137	0.97094	1	acrE	cytoplasmic membrane lipoprotein
-0.0295258	0.863385	1	acrF	multidrug efflux system protein
0.0330189	0.87303	1	acrR	transcriptional repressor
0.440298	0.0200338	1	acrS	acrAB operon transcriptional repressor
-0.305559	0.593683	1	acrZ	AcrAB-TolC efflux pump accessory protein, membrane-associated
-0.0738939	0.719898	1	acs	acetyl-CoA synthetase
-0.00740306	1	1	actP	acetate transporter
0.185619	0.297582	1	acuI	putative acryloyl-CoA reductase
-0.105472	0.65457	1	ada	fused DNA-binding transcriptional dual regulator/O6-methylguanine-DNA methyltransferase
0.0710463	0.825598	1	add	adenosine deaminase
0.339165	0.0525822	1	ade	cryptic adenine deaminase
0.00323886	0.993105	1	adhE	fused acetaldehyde-CoA dehydrogenase/iron-dependent alcohol dehydrogenase/pyruvate-formate lyase deactivase
-0.0248944	0.943165	1	adhP	ethanol-active dehydrogenase/acetaldehyde-active reductase
-0.0738074	0.687378	1	adiA	arginine decarboxylase
0.0280627	0.911097	1	adiC	arginine:agmatine antiporter
0.0771158	0.654338	1	adiY	adi system transcriptional activator
NA	NA	NA	adk	adenylate kinase
0.0492523	0.788918	1	aegA	putative oxidoreductase, FeS binding subunit/NAD/FAD-binding subunit
-0.110456	0.564727	1	aer	fused signal transducer for aerotaxis sensory component/methyl accepting chemotaxis component
0.37823	0.0672013	1	aes	acetyl esterase
0.149019	0.633954	1	afuB	-
0.149958	0.558138	1	afuC	CP4-6 prophage; putative ferric transporter subunit
-0.343694	0.123757	1	agaA	-
0.0940373	0.690483	1	agaB	N-acetylgalactosamine-specific enzyme IIB component of PTS
0.180504	0.325913	1	agaC	N-acetylgalactosamine-specific enzyme IIC component of PTS
-0.0990791	0.681076	1	agaD	N-acetylgalactosamine-specific enzyme IID component of PTS
0.00668228	0.979652	1	agaI	galactosamine-6-phosphate isomerase
-0.17475	0.430569	1	agaR	transcriptional repressor of the aga regulon
-0.433951	0.028415	1	agaS	tagatose-6-phosphate ketose/aldose isomerase
-0.355593	0.383602	1	agaV	N-acetylgalactosamine-specific enzyme IIB component of PTS
-0.331787	0.195312	1	agaW	-
-0.13206	0.458818	1	agp	glucose-1-phosphatase/inositol phosphatase
NA	NA	NA	agrA	-
NA	NA	NA	agrB	-
0.201362	0.379443	1	ahpC	alkyl hydroperoxide reductase, C22 subunit
-0.0253794	0.928931	1	ahpF	alkyl hydroperoxide reductase, F52a subunit, FAD/NAD(P)-binding
-0.288281	0.227528	1	ahr	aldehyde reductase, NADPH-dependent, Zn-containing, broad specificity
-0.392304	0.0398356	1	aidB	DNA alkylation damage repair protein; flavin-containing DNA binding protein, weak isovaleryl CoA dehydrogenase
0.00836538	1	1	ais	putative LPS core heptose(II)-phosphate phosphatase
0.174949	0.33388	1	alaA	valine-pyruvate aminotransferase 2
-0.202528	0.299604	1	alaC	valine-pyruvate aminotransferase 3
-0.119519	0.644672	1	alaE	alanine exporter, alanine-inducible, stress-responsive
NA	NA	NA	alaS	alanyl-tRNA synthetase
NA	NA	NA	alaT	tRNA-Ala
NA	NA	NA	alaU	tRNA-Ala
NA	NA	NA	alaV	tRNA-Ala
NA	NA	NA	alaW	tRNA-Ala
NA	NA	NA	alaX	tRNA-Ala
0.0929524	0.66355	1	aldA	aldehyde dehydrogenase A, NAD-linked
-0.311999	0.152636	1	aldB	aldehyde dehydrogenase B
0.175934	0.49919	1	alkA	3-methyl-adenine DNA glycosylase II
-0.513837	0.0193892	1	alkB	oxidative demethylase of N1-methyladenine or N3-methylcytosine DNA lesions
-0.133592	0.729749	1	allA	ureidoglycolate lyase, releasing urea
-0.0766533	0.714413	1	allB	allantoinase
-0.0239363	0.892972	1	allC	allantoate amidohydrolase
0.228329	0.216883	1	allD	ureidoglycolate dehydrogenase
0.101503	0.562081	1	allE	S-ureidoglycine aminohydrolase
-0.345507	0.143463	1	allR	transcriptional repressor of all and gcl operons; glyoxylate-induced
0.104174	0.707707	1	allS	allD operon transcriptional activator
-0.0642535	0.861431	1	alpA	CP4-57 prophage; DNA-binding transcriptional activator
-0.626143	0.0022178	1	alr	alanine racemase, biosynthetic, PLP-binding
0.364346	0.0447715	1	alsA	fused D-allose transporter subunits of ABC superfamily: ATP-binding components
0.226234	0.23192	1	alsB	D-allose transporter subunit
0.0023317	1	1	alsC	D-allose transporter subunit
0.353482	0.191115	1	alsE	allulose-6-phosphate 3-epimerase
0.0265469	0.90215	1	alsK	D-allose kinase
0.31316	0.0857583	1	alsR	d-allose-inducible als operon transcriptional repressor; autorepressor; repressor of rpiR
0.101508	0.605808	1	alx	putative membrane-bound redox modulator
0.204017	0.404197	1	amiA	N-acetylmuramoyl-l-alanine amidase I
-0.0330253	0.860561	1	amiB	N-acetylmuramoyl-l-alanine amidase II
0.0619811	0.757969	1	amiC	N-acetylmuramoyl-L-alanine amidase
0.097206	0.615291	1	amiD	1,6-anhydro-N-acetylmuramyl-L-alanine amidase, Zn-dependent; OM lipoprotein
-0.383337	0.0246755	1	amn	AMP nucleosidase
0.296233	0.195468	1	ampC	penicillin-binding protein; beta-lactamase, intrinsically weak
0.166019	0.406481	1	ampD	1,6-anhydro-N-acetylmuramyl-L-alanine amidase, Zn-dependent; murein amidase
0.093003	0.61739	1	ampE	ampicillin resistance inner membrane protein; putative signaling protein in beta-lactamase regulation
0.271875	0.13513	1	ampG	muropeptide transporter
-0.302736	0.0923801	1	ampH	D-alanyl-D-alanine- carboxypeptidase/endopeptidase; penicillin-binding protein; weak beta-lactamase
0.0723097	0.750349	1	amtB	ammonium transporter
-0.0732215	0.686003	1	amyA	cytoplasmic alpha-amylase
-0.425022	0.181547	1	anmK	anhydro-N-acetylmuramic acid kinase
-0.466463	0.051548	1	ansA	cytoplasmic L-asparaginase 1
0.12748	0.544693	1	ansB	periplasmic L-asparaginase 2
-0.128248	0.565888	1	ansP	L-asparagine transporter
0.319053	0.252382	1	apaG	protein associated with Co2+ and Mg2+ efflux
0.509602	0.0214107	1	apaH	diadenosine tetraphosphatase
-0.569363	0.00411068	1	apbE	putative thiamine-synthetic flavin transferase lipoprotein
-0.102191	0.658017	1	aphA	acid phosphatase/phosphotransferase, class B, non-specific
0.143381	0.426432	1	appA	phosphoanhydride phosphorylase
NA	NA	NA	appY	global transcriptional activator; DLP12 prophage
0.150909	0.540372	1	apt	adenine phosphoribosyltransferase
0.227463	0.227438	1	aqpZ	aquaporin Z
-0.0386665	0.840465	1	araA	L-arabinose isomerase
0.022519	0.93683	1	araB	L-ribulokinase
0.106184	0.653661	1	araC	ara regulon transcriptional activator; autorepressor
-0.30081	0.173455	1	araD	L-ribulose-5-phosphate 4-epimerase
-0.170468	0.342773	1	araE	arabinose transporter
-0.262011	0.2449	1	araF	L-arabinose transporter subunit
-0.0677402	0.762611	1	araG	fused L-arabinose transporter subunits of ABC superfamily: ATP-binding components
-0.218407	0.284885	1	araH	fused L-arabinose transporter subunits of ABC superfamily: membrane components
0.0791785	0.651104	1	araJ	arabinose-inducible putative transporter, MFS family
NA	NA	NA	arcA	response regulator in two-component regulatory system with ArcB or CpxA
0.743851	4.10518e-05	0.161744	arcB	aerobic respiration control sensor histidine protein kinase, cognate to two-component response regulators ArcA and RssB
-0.219902	0.73911	1	arcZ	-
0.354843	0.201768	1	arfA	alternate ribosome-rescue factor A
-0.0235915	0.944774	1	arfB	alternative stalled-ribosome rescue factor B; peptidyl-tRNA hydrolase, ribosome-attached
0.272971	0.169838	1	argA	fused acetylglutamate kinase homolog (inactive)/amino acid N-acetyltransferase
0.19168	0.330008	1	argB	acetylglutamate kinase
0.196378	0.323944	1	argC	N-acetyl-gamma-glutamylphosphate reductase, NAD(P)-binding
0.0768961	0.664879	1	argD	bifunctional acetylornithine aminotransferase/ succinyldiaminopimelate aminotransferase
0.10448	0.585185	1	argE	acetylornithine deacetylase
0.229612	0.338488	1	argF	ornithine carbamoyltransferase 2, chain F; CP4-6 prophage
0.0477779	0.847887	1	argG	argininosuccinate synthetase
0.00363851	0.987585	1	argH	argininosuccinate lyase
-0.522052	0.0268618	1	argI	ornithine carbamoyltransferase 1
-0.10559	0.667533	1	argK	membrane ATPase/protein kinase
0.373653	0.116258	1	argO	arginine transporter
-0.123658	0.590563	1	argP	transcriptional regulator for arginine transport and DNA replication genes; replication initiation inhibitor
NA	NA	NA	argQ	tRNA-Arg
-0.194506	0.519654	1	argR	l-arginine-responsive arginine metabolism regulon transcriptional regulator
NA	NA	NA	argS	arginyl-tRNA synthetase
0.391532	0.0685129	1	argT	lysine/arginine/ornithine transporter subunit
NA	NA	NA	argU	tRNA-Arg
NA	NA	NA	argV	tRNA-Arg
NA	NA	NA	argW	tRNA-Arg
NA	NA	NA	argX	tRNA-Arg
NA	NA	NA	argY	tRNA-Arg
NA	NA	NA	argZ	tRNA-Arg
NA	NA	NA	ariR	RcsB connector protein for regulation of biofilm and acid-resistance
-0.355724	0.0367785	1	arnA	fused UDP-L-Ara4N formyltransferase/UDP-GlcA C-4'-decarboxylase
0.126667	0.564452	1	arnB	uridine 5'-(beta-1-threo-pentapyranosyl-4-ulose diphosphate) aminotransferase, PLP-dependent
-0.0274587	0.887732	1	arnC	undecaprenyl phosphate-L-Ara4FN transferase
-0.000483758	1	1	arnD	undecaprenyl phosphate-alpha-L-ara4FN deformylase
0.409066	0.100136	1	arnE	undecaprenyl phosphate-alpha-L-ara4N exporter; flippase ArnEF subunit
-0.0967794	0.674232	1	arnF	undecaprenyl phosphate-alpha-L-ara4N exporter; flippase ArnEF subunit
0.232634	0.193373	1	arnT	4-amino-4-deoxy-L-arabinose transferase
0.122661	0.509608	1	aroA	5-enolpyruvylshikimate-3-phosphate synthetase
0.347834	0.0500012	1	aroB	3-dehydroquinate synthase
0.0935568	0.71383	1	aroC	chorismate synthase
-0.0803961	0.766806	1	aroD	3-dehydroquinate dehydratase
0.27444	0.099192	1	aroE	dehydroshikimate reductase, NAD(P)-binding
0.228442	0.256122	1	aroF	3-deoxy-D-arabino-heptulosonate-7-phosphate synthase, tyrosine-repressible
0.00466668	1	1	aroG	3-deoxy-D-arabino-heptulosonate-7-phosphate synthase, phenylalanine repressible
-0.799834	0.00551077	1	aroH	3-deoxy-D-arabino-heptulosonate-7-phosphate synthase, tryptophan repressible
0.510844	0.319306	1	aroK	shikimate kinase I
0.048437	0.87591	1	aroL	shikimate kinase II
0.671821	0.00318703	1	aroM	AroM family protein
0.0584612	0.740913	1	aroP	aromatic amino acid transporter
0.196845	0.386013	1	arpA	ankyrin repeat protein
0.134222	0.556309	1	arpB	-
NA	NA	NA	arrS	-
-0.297891	0.10733	1	arsB	arsenite/antimonite transporter
-0.523818	0.0277153	1	arsC	arsenate reductase
-0.168418	0.626515	1	arsR	arsenical resistance operon transcriptional repressor; autorepressor
0.219615	0.314453	1	artI	arginine transporter subunit
0.190473	0.456132	1	artJ	arginine binding protein, periplasmic
-0.184576	0.341276	1	artM	arginine transporter subunit
0.328949	0.123782	1	artP	arginine transporter subunit
-0.281961	0.155413	1	artQ	arginine transporter subunit
0.207903	0.288772	1	ascB	cryptic 6-phospho-beta-glucosidase
0.109306	0.581622	1	ascF	fused cellobiose/arbutin/salicin-specific PTS enzymes: IIB component/IC component
0.154465	0.476874	1	ascG	asc operon transcriptional repressor; prpBC operon repressor
NA	NA	NA	asd	aspartate-semialdehyde dehydrogenase, NAD(P)-binding
0.170393	0.346114	1	aslA	putative Ser-type periplasmic non-aryl sulfatase
0.268918	0.192407	1	aslB	putative AslA-specific sulfatase-maturating enzyme
-0.0926193	0.621784	1	asmA	suppressor of OmpF assembly mutants; putative outer membrane protein assembly factor; inner membrane-anchored periplasmic protein
-0.0610118	0.736863	1	asnA	asparagine synthetase A
0.00177357	1	1	asnB	asparagine synthetase B
0.199194	0.399319	1	asnC	transcriptional activator of asnA; autorepressor
NA	NA	NA	asnS	asparaginyl tRNA synthetase
-1.52279	0.0036095	1	asnT	tRNA-Asn
NA	NA	NA	asnU	tRNA-Asn
NA	NA	NA	asnV	tRNA-Asn
NA	NA	NA	asnW	tRNA-Asn
0.440156	0.0131927	1	aspA	aspartate ammonia-lyase
0.241748	0.195036	1	aspC	aspartate aminotransferase, PLP-dependent
NA	NA	NA	aspS	aspartyl-tRNA synthetase
NA	NA	NA	aspT	tRNA-Asp
NA	NA	NA	aspU	tRNA-Asp
NA	NA	NA	aspV	tRNA-Asp
0.0357356	0.929093	1	asr	acid shock-inducible periplasmic protein
-0.196859	0.557536	1	astA	arginine succinyltransferase
0.483017	0.105289	1	astB	succinylarginine dihydrolase
-0.0517387	0.851821	1	astC	succinylornithine transaminase, PLP-dependent
-0.388692	0.0541932	1	astD	succinylglutamic semialdehyde dehydrogenase
0.549144	0.129174	1	astE	succinylglutamate desuccinylase
0.387718	0.097743	1	atoA	acetyl-CoA:acetoacetyl-CoA transferase, beta subunit
-0.00269624	0.984843	1	atoB	acetyl-CoA acetyltransferase
-0.0368921	0.849089	1	atoC	fused response regulator of ato operon, in two-component system with AtoS: response regulator/sigma54 interaction protein
0.139452	0.611454	1	atoD	acetyl-CoA:acetoacetyl-CoA transferase, alpha subunit
0.146095	0.436759	1	atoE	short chain fatty acid transporter
0.0484032	0.780898	1	atoS	sensory histidine kinase in two-component regulatory system with AtoC
-2.66206	4.5179e-16	1.78005e-12	atpA	F1 sector of membrane-bound ATP synthase, alpha subunit
-1.72076	5.31011e-06	0.0209218	atpB	F0 sector of membrane-bound ATP synthase, subunit a
NA	NA	NA	atpC	F1 sector of membrane-bound ATP synthase, epsilon subunit
-2.2573	1.01198e-14	3.98719e-11	atpD	F1 sector of membrane-bound ATP synthase, beta subunit
NA	NA	NA	atpE	F0 sector of membrane-bound ATP synthase, subunit c
NA	NA	NA	atpF	F0 sector of membrane-bound ATP synthase, subunit b
-1.60232	2.5335e-05	0.09982	atpG	F1 sector of membrane-bound ATP synthase, gamma subunit
NA	NA	NA	atpH	F1 sector of membrane-bound ATP synthase, delta subunit
0.158494	0.696074	1	atpI	ATP synthase, membrane-bound accessory factor
0.135762	0.518621	1	avtA	valine-pyruvate aminotransferase 1
-0.191297	0.55108	1	azoR	NADH-azoreductase, FMN-dependent
NA	NA	NA	azuC	acid-inducible small membrane-associated protein
0.335111	0.1167	1	bacA	undecaprenyl pyrophosphate phosphatase
-0.0361073	0.919301	1	baeR	response regulator in two-component regulatory system with BaeS
0.0174686	0.956087	1	baeS	sensory histidine kinase in two-component regulatory system with BaeR
NA	NA	NA	bamA	BamABCDE complex OM biogenesis outer membrane pore-forming assembly factor
-0.429361	0.0503065	1	bamB	BamABCDE complex OM biogenesis lipoprotein
-0.273917	0.155451	1	bamC	BamABCDE complex OM biogenesis lipoprotein
NA	NA	NA	bamD	BamABCDE complex OM biogenesis lipoprotein
-0.442176	0.0611696	1	bamE	lipoprotein component of BamABCDE OM biogenesis complex
-0.08211	0.604726	1	barA	hybrid sensory histidine kinase, in two-component regulatory system with UvrY
-0.0897916	0.737706	1	basR	response regulator in two-component regulatory system with BasS
0.0665768	0.752492	1	basS	sensory histidine kinase in two-component regulatory system with BasR
0.118422	0.556498	1	bax	putative glucosaminidase
0.0960269	0.735613	1	bcp	peroxiredoxin; thiol peroxidase, thioredoxin-dependent
0.0495163	0.813685	1	bcr	bicyclomycin/cysteine/sulfonamide efflux transporter
0.041782	0.804902	1	bcsA	cellulose synthase, catalytic subunit
0.18872	0.268242	1	bcsB	regulator of cellulose synthase, cyclic di-GMP binding
-0.00603386	0.967566	1	bcsC	cellulose synthase subunit
0.211481	0.212296	1	bcsE	cellulose production protein
NA	NA	NA	bcsF	DUF2636 family small membrane protein associated with cellulose production
0.0755539	0.676881	1	bcsG	DUF3260 family inner membrane protein associated with cellulose production
0.295078	0.161545	1	bcsQ	-
0.343751	0.074573	1	bcsZ	endo-1,4-D-glucanase
-0.334448	0.183769	1	bdcA	c-di-GMP-binding biofilm dispersal mediator protein
-0.204982	0.409211	1	bdcR	transcriptional repressor for divergent bdcA
0.559407	0.0205833	1	bdm	biofilm-dependent modulation protein
-0.479577	0.06316	1	beeE	-
-0.105894	0.670639	1	bepA	periplasmic metalloprotease and chaperone for OM protein maintenance and assembly
-0.288728	0.106165	1	betA	choline dehydrogenase, a flavoprotein
-0.637244	0.0010468	1	betB	betaine aldehyde dehydrogenase, NAD-dependent
-0.219095	0.420583	1	betI	choline-inducible betIBA-betT divergent operon transcriptional repressor
-0.530185	0.00220617	1	betT	choline transporter of high affinity
0.471771	0.0789074	1	bfd	bacterioferritin-associated ferredoxin
0.472391	0.0139809	1	bfr	bacterioferritin, iron storage and detoxification protein
0.158042	0.376351	1	bglA	6-phospho-beta-glucosidase A
0.218669	0.191225	1	bglB	cryptic phospho-beta-glucosidase B
0.00316872	1	1	bglF	fused beta-glucoside-specific PTS enzymes: IIA component/IIB component/IIC component
0.397406	0.0269516	1	bglG	transcriptional antiterminator of the bgl operon
0.150964	0.225622	1	bglH	carbohydrate-specific outer membrane porin, cryptic
0.0100688	0.966641	1	bglJ	bgl operon transcriptional activator
-0.118912	0.550925	1	bglX	beta-D-glucoside glucohydrolase, periplasmic
0.759553	0.0619782	1	bhsA	biofilm, cell surface and signaling protein
-0.0388324	0.844005	1	bioA	7,8-diaminopelargonic acid synthase, PLP-dependent
0.0537066	0.786733	1	bioB	biotin synthase
-0.34043	0.11081	1	bioC	malonyl-ACP O-methyltransferase, SAM-dependent
-0.565001	0.0104879	1	bioD	dethiobiotin synthetase
-0.0821362	0.690029	1	bioF	8-amino-7-oxononanoate synthase
0.0690874	0.733409	1	bioH	pimeloyl-ACP methyl ester carboxylesterase
NA	NA	NA	birA	bifunctional biotin-[acetylCoA carboxylase] holoenzyme synthetase/ DNA-binding transcriptional repressor, bio-5'-AMP-binding
-0.0422227	0.826549	1	bisC	biotin sulfoxide reductase
0.182993	0.576204	1	blc	outer membrane lipoprotein (lipocalin), cell division and growth function
0.348747	0.125762	1	blr	beta-lactam resistance membrane protein; divisome-associated protein
-0.410032	0.0961441	1	bluF	anti-repressor for YcgE, blue light-responsive; FAD-binding; has c-di-GMP phosphodiesterase-like EAL domain, but does not degrade c-di-GMP
-0.301934	0.236802	1	bluR	repressor of blue light-responsive genes
0.201039	0.438742	1	bolA	stationary-phase morphogene, transcriptional repressor for mreB; also regulator for dacA, dacC, and ampC
-0.328455	0.166645	1	borD	DLP12 prophage; putative lipoprotein
0.0361654	0.854431	1	brnQ	branched-chain amino acid transport system 2 carrier protein; LIV-II transport system for Ile, Leu, and Val
-0.361863	0.114196	1	bsmA	bioflm peroxide resistance protein
-0.332018	0.202394	1	bssR	repressor of biofilm formation by indole transport regulation
0.0553724	0.83621	1	bssS	biofilm regulator
0.00391271	0.990734	1	btuB	vitamin B12/cobalamin outer membrane transporter
0.0541516	0.829098	1	btuC	vitamin B12 transporter subunit: membrane component of ABC superfamily
0.393934	0.114175	1	btuD	vitamin B12 transporter subunit : ATP-binding component of ABC superfamily
0.16512	0.636535	1	btuE	glutathione peroxidase
0.265351	0.315151	1	btuF	vitamin B12 transporter subunit: periplasmic-binding component of ABC superfamily
-0.118692	0.700424	1	btuR	cob(I)yrinic acid a,c-diamide adenosyltransferase
-0.310055	0.0586697	1	cadA	lysine decarboxylase, acid-inducible
-0.0802908	0.6384	1	cadB	putative lysine/cadaverine transporter
-0.0765127	0.702787	1	cadC	cadBA operon transcriptional activator
-0.219662	0.335318	1	caiA	crotonobetaine reductase subunit II, FAD-binding
-0.163155	0.394742	1	caiB	crotonobetainyl CoA:carnitine CoA transferase
-0.00970423	0.963013	1	caiC	putative crotonobetaine/carnitine-CoA ligase
-0.185851	0.367331	1	caiD	carnitinyl-CoA dehydratase
-0.0459274	0.823252	1	caiE	stimulator of CaiD and CaiB enzyme activities
0.0875363	0.651202	1	caiF	cai operon transcriptional activator
0.104805	0.535694	1	caiT	putative transporter
NA	NA	NA	can	carbonic anhydrase
-0.105722	0.585501	1	carA	carbamoyl phosphate synthetase small subunit, glutamine amidotransferase
-0.0732554	0.656316	1	carB	carbamoyl-phosphate synthase large subunit
-0.0917103	0.57325	1	casA	CRISP RNA (crRNA) containing Cascade antiviral complex protein
-0.107514	0.570846	1	casB	CRISP RNA (crRNA) containing Cascade antiviral complex protein
0.0269389	0.881705	1	casC	CRISP RNA (crRNA) containing Cascade antiviral complex protein
0.267324	0.195915	1	casD	CRISP RNA (crRNA) containing Cascade antiviral complex protein
-0.0174688	0.928616	1	casE	CRISPR RNA precursor cleavage enzyme; CRISP RNA (crRNA) containing Cascade antiviral complex protein
0.240848	0.154084	1	cbdA	cytochrome bd-II oxidase, subunit I
0.0811361	0.649396	1	cbdB	cytochrome bd-II oxidase, subunit II
0.163857	0.752225	1	cbdX	putative cytochrome bd-II oxidase subunit
-0.320524	0.250491	1	cbeA	CP4-44 prophage; cytoskeleton bundling-enhancing factor A; CbtA antitoxin
-0.325848	0.175145	1	cbl	ssuEADCB/tauABCD operon transcriptional activator
-0.216918	0.352939	1	cbpA	DnaK co-chaperone; curved DNA-binding protein
-0.387087	0.261648	1	cbpM	modulator of CbpA co-chaperone
0.148147	0.53898	1	cbrA	colicin M resistance protein; FAD-binding protein, putative oxidoreductase
0.317529	0.142016	1	cbrB	PRK09823 family inner membrane protein, creBC regulon
0.0710672	0.744446	1	cbrC	UPF0167 family protein
-0.56203	0.0601729	1	cbtA	CP4-44 prophage; toxin of the YeeV-YeeU toxin-antitoxin system
NA	NA	NA	cca	fused tRNA nucleotidyl transferase/2'3'-cyclic phosphodiesterase/2'nucleotidase and phosphatase
0.0347626	0.914193	1	ccmA	heme exporter subunit
-0.286256	0.181792	1	ccmB	heme exporter subunit
0.175102	0.469478	1	ccmC	heme exporter subunit
-0.361963	0.509872	1	ccmD	cytochrome c biogenesis protein
0.249307	0.431723	1	ccmE	periplasmic heme chaperone
-0.160471	0.366404	1	ccmF	heme lyase, CcmF subunit
-0.0287608	0.882414	1	ccmH	heme lyase, CcmH subunit
0.155508	0.420171	1	cdaR	carbohydrate diacid regulon transcriptional regulator; autoregulator
-0.479971	0.0804714	1	cdd	cytidine/deoxycytidine deaminase
0.147586	0.49438	1	cdh	CDP-diacylglycerol phosphotidylhydrolase
NA	NA	NA	cdsA	CDP-diglyceride synthase
0.511884	0.138636	1	cedA	cell division modulator
-0.288453	0.172246	1	cfa	cyclopropane fatty acyl phospholipid synthase (unsaturated-phospholipid methyltransferase)
-0.0658613	0.782875	1	chaA	calcium/sodium:proton antiporter
0.550464	0.105978	1	chaB	cation transport regulator
0.512629	0.0327803	1	chaC	cation transport regulator
0.135815	0.637664	1	chbA	N,N'-diacetylchitobiose-specific enzyme IIA component of PTS
-0.285015	0.2816	1	chbB	N,N'-diacetylchitobiose-specific enzyme IIB component of PTS
0.0768882	0.656201	1	chbC	N,N'-diacetylchitobiose-specific enzyme IIC component of PTS
0.0198701	0.917731	1	chbF	phospho-chitobiase; general 6-phospho-beta-glucosidase activity
-0.0273396	0.980336	1	chbG	chito-oligosaccharide deacetylase
0.034256	0.866553	1	chbR	repressor of chb operon for N,N'-diacetylchitobiose utilization
-0.190015	0.316412	1	cheA	fused chemotactic sensory histidine kinase in two-component regulatory system with CheB and CheY: sensory histidine kinase/signal sensing protein
-0.289635	0.303322	1	cheB	fused chemotaxis regulator: protein-glutamate methylesterase in two-component regulatory system with CheA
0.311116	0.23203	1	cheR	chemotaxis regulator, protein-glutamate methyltransferase
0.424693	0.105183	1	cheW	purine-binding chemotaxis protein
1.23255	0.00176564	1	cheY	chemotaxis regulator transmitting signal to flagellar motor component
-0.111726	0.672245	1	cheZ	chemotaxis regulator, protein phosphatase for CheY
0.19992	0.205679	1	chiA	periplasmic endochitinase
0.110739	0.618091	1	chiP	chitoporin, uptake of chitosugars
-0.464545	0.120527	1	chiQ	chitosugar-induced verified lipoprotein
NA	NA	NA	chiX	-
0.231162	0.370372	1	cho	endonuclease of nucleotide excision repair
0.108778	0.695819	1	chpB	toxin of the ChpB-ChpS toxin-antitoxin system
0.44396	0.147909	1	chpS	antitoxin of the ChpBS toxin-antitoxin system
0.00979519	1	1	chrR	chromate reductase, Class I, flavoprotein
0.274723	0.106686	1	cirA	colicin IA outer membrane receptor and translocator; ferric iron-catecholate transporter
-0.000952745	1	1	citA	sensory histidine kinase in two-component regulatory system with CitB
-0.0874391	0.636711	1	citB	response regulator in two-component regulatory system with CitA
-0.0950034	0.656756	1	citC	[citrate [pro-3S]-lyase] ligase
-0.338696	0.426422	1	citD	citrate lyase, acyl carrier (gamma) subunit
-0.332722	0.212643	1	citE	citrate lyase, citryl-ACP lyase (beta) subunit
-0.124363	0.599793	1	citF	citrate lyase, citrate-ACP transferase (alpha) subunit
-0.46539	0.0428108	1	citG	2-(5''-triphosphoribosyl)-3'-dephosphocoenzyme-A synthase
0.211023	0.236954	1	citT	citrate:succinate antiporter
-0.107997	0.698449	1	citX	apo-citrate lyase phosphoribosyl-dephospho-CoA transferase
0.0106833	0.985252	1	clcA	H(+)/Cl(-) exchange transporter
-0.174454	0.471645	1	clcB	H(+)/Cl(-) exchange transporter
-0.181217	0.371001	1	clpA	ATPase and specificity subunit of ClpA-ClpP ATP-dependent serine protease, chaperone activity
-0.0975365	0.55202	1	clpB	protein disaggregation chaperone
0.758274	0.00784256	1	clpP	proteolytic subunit of ClpA-ClpP and ClpX-ClpP ATP-dependent serine proteases
0.777634	0.0309837	1	clpS	regulatory protein for ClpA substrate specificity
0.845181	1.99239e-05	0.0785002	clpX	ATPase and specificity subunit of ClpX-ClpP ATP-dependent serine protease
-1.00827	0.000393966	1	clsA	cardiolipin synthase 1
-0.289161	0.151592	1	clsB	cardiolipin synthase 2
-0.0954452	0.574866	1	clsC	stationary phase cardiolipin synthase 3
NA	NA	NA	cmk	cytidylate kinase
0.289584	0.352113	1	cmoA	carboxy-SAM synthase
0.158594	0.62251	1	cmoB	tRNA (cmo5U34)-carboxymethyltransferase, carboxy-SAM-dependent
0.189119	0.259	1	cmtA	putative mannitol-specific PTS enzymes: IIB component/IIC component
0.116219	0.672316	1	cmtB	putative mannitol-specific enzyme IIA component of PTS
0.157144	0.573413	1	cnu	nucleoid-associated oriC-binding protein; H-NS and StpA stabilizing factor
-0.621026	0.180618	1	coaA	pantothenate kinase
NA	NA	NA	coaD	pantetheine-phosphate adenylyltransferase
NA	NA	NA	coaE	dephospho-CoA kinase
-0.30892	0.25126	1	cobB	deacetylase of acs and cheY, chemotaxis regulator
-0.0936553	0.694732	1	cobC	putative alpha-ribazole-5'-P phosphatase
0.0284928	0.938242	1	cobS	cobalamin synthase
-0.598975	0.00240771	1	cobT	nicotinate-nucleotide--dimethylbenzimidazole phosphoribosyltransferase
-0.350272	0.135667	1	cobU	bifunctional cobinamide kinase/ cobinamide phosphate guanylyltransferase
-0.180096	0.376905	1	codA	cytosine/isoguanine deaminase
0.28474	0.16892	1	codB	cytosine transporter
0.330145	0.144627	1	cof	thiamine pyrimidine pyrophosphate hydrolase; HMP-PP phosphatase
NA	NA	NA	cohE	e14 prophage; repressor protein phage e14
-0.0216854	0.904653	1	copA	copper transporter
-0.0518761	0.91784	1	corA	magnesium/nickel/cobalt transporter
-0.297058	0.246291	1	cpdA	3',5' cAMP phosphodiesterase
-0.0763262	0.659363	1	cpdB	2':3'-cyclic-nucleotide 2'-phosphodiesterase
-0.421175	0.0410571	1	cpsB	mannose-1-phosphate guanyltransferase
0.105038	0.635531	1	cpsG	phosphomannomutase
-0.0636205	0.815486	1	cptA	toxin of CptAB toxin-antitoxin pair
-0.0139897	0.954513	1	cpxA	sensory histidine kinase in two-component regulatory system with CpxR
0.0682647	0.821472	1	cpxP	inhibitor of the cpx response; periplasmic adaptor protein
-0.356448	0.100388	1	cpxR	response regulator in two-component regulatory system with CpxA
-0.0343315	0.914233	1	cra	transcriptional repressor-activator for carbon metabolism
-0.323856	0.227539	1	creA	putative periplasmic protein
-0.151215	0.493766	1	creB	response regulator in two-component regulatory system with CreC
-0.00200378	1	1	creC	sensory histidine kinase in two-component regulatory system with CreB or PhoB, regulator of the CreBC regulon
-0.0923639	0.655578	1	creD	inner membrane protein
0.248382	0.141676	1	crfC	clamp-binding sister replication fork colocalization protein, dynamin-related
-2.24564	9.32736e-06	0.0367498	croE	e14 prophage; putative DNA-binding transcriptional regulator
1.04102	0.00449643	1	crp	cAMP-activated global transcription factor, mediator of catabolite repression
-0.0381229	0.929273	1	crr	glucose-specific enzyme IIA component of PTS
-0.0556125	0.824729	1	csdA	cysteine sulfinate desulfinase
0.109062	0.671077	1	csdE	CsdA-binding activator; Fe-S protein
-0.215724	0.229139	1	csgA	curlin subunit, amyloid curli fibers, cryptic
-0.299713	0.226747	1	csgB	curlin nucleator protein, minor subunit in curli complex
0.382144	0.0456937	1	csgC	curli assembly protein
-0.0962967	0.610763	1	csgD	csgBAC operon transcriptional regulator
-0.0368642	0.863176	1	csgE	curlin secretion specificity factor
-0.0403387	0.908414	1	csgF	curli nucleation outer membrane protein
-0.522025	0.00380876	1	csgG	curli production assembly/transport outer membrane lipoprotein
-0.35211	0.100269	1	csiD	carbon starvation protein
0.106155	0.618985	1	csiE	stationary phase inducible protein
-0.370162	0.0727338	1	csiR	transcriptional repressor of csiD
-0.65475	0.116468	1	cspA	RNA chaperone and antiterminator, cold-inducible
NA	NA	NA	cspB	Qin prophage; cold shock protein
-0.31681	0.186397	1	cspC	stress protein, member of the CspA-family
0.777568	0.0315336	1	cspD	inhibitor of DNA replication, cold shock protein homolog
0.667081	0.201976	1	cspE	constitutive cold shock family transcription antitermination protein; negative regulator of cspA transcription; RNA melting protein; ssDNA-binding protein
-0.587377	0.0580727	1	cspF	Qin prophage; cold shock protein
-0.00978832	1	1	cspG	cold shock protein homolog, cold-inducible
0.0374507	0.935855	1	cspH	stress protein, member of the CspA-family
NA	NA	NA	cspI	Qin prophage; cold shock protein
NA	NA	NA	csrA	pleiotropic regulatory protein for carbon source metabolism
-0.00299187	1	1	csrB	-
0.00821867	1	1	csrC	-
0.160572	0.325663	1	csrD	targeting factor for csrBC sRNA degradation
-0.153437	0.368469	1	cstA	carbon starvation protein involved in peptide utilization; APC peptide transporter family protein
0.0145435	0.943059	1	cueO	multicopper oxidase (laccase)
-0.118686	0.676125	1	cueR	copper-responsive regulon transcriptional regulator
-0.0932389	0.650264	1	curA	curcumin/dihydrocurcumin reductase, NADPH-dependent
0.00939416	0.980276	1	cusA	copper/silver efflux system, membrane component
0.236094	0.224818	1	cusB	copper/silver efflux system, membrane fusion protein
0.419138	0.0140051	1	cusC	copper/silver efflux system, outer membrane component
0.235416	0.275568	1	cusF	periplasmic copper- and silver-binding protein
0.171895	0.59169	1	cusR	response regulator in two-component regulatory system with CusS
0.0444339	0.849183	1	cusS	sensory histidine kinase in two-component regulatory system with CusR, senses copper ions
-0.209585	0.424635	1	cutA	divalent-cation tolerance protein, copper sensitivity
-0.190048	0.482094	1	cutC	copper homeostasis protein
0.18642	0.40845	1	cvpA	colicin V production membrane protein
0.359546	0.0366024	1	cvrA	putative cation/proton antiporter
0.520071	0.00243466	1	cyaA	adenylate cyclase
-0.270455	0.629915	1	cyaR	-
0.165682	0.530816	1	cyaY	iron-dependent inhibitor of iron-sulfur cluster formation; frataxin; iron-binding and oxidizing protein
0.608061	0.0181611	1	cybB	cytochrome b561
-0.164729	0.602742	1	cybC	-
-0.499084	0.0322844	1	cycA	D-alanine/D-serine/glycine transporter
NA	NA	NA	cydA	cytochrome d terminal oxidase, subunit I
NA	NA	NA	cydB	cytochrome d terminal oxidase, subunit II
-0.703919	0.0939989	1	cydC	fused glutathione, cysteine exporter subunits of ABC superfamily: membrane component/ATP-binding component
0.431781	0.411393	1	cydD	fused glutathione, cysteine exporter subunits of ABC superfamily: membrane component/ATP-binding component
NA	NA	NA	cydX	cytochrome d (bd-I) ubiquinol oxidase subunit X
-0.321782	0.197566	1	cynR	transcriptional activator of cyn operon; autorepressor
0.476318	0.157701	1	cynS	cyanate aminohydrolase
-0.148313	0.554572	1	cynT	carbonic anhydrase
0.15908	0.450861	1	cynX	putative cyanate transporter
-0.208098	0.289645	1	cyoA	cytochrome o ubiquinol oxidase subunit II
-0.478541	0.00860118	1	cyoB	cytochrome o ubiquinol oxidase subunit I
-0.378212	0.12222	1	cyoC	cytochrome o ubiquinol oxidase subunit III
0.12598	0.728635	1	cyoD	cytochrome o ubiquinol oxidase subunit IV
0.0938061	0.677971	1	cyoE	protoheme IX farnesyltransferase
-0.0546992	0.814679	1	cysA	sulfate/thiosulfate transporter subunit
NA	NA	NA	cysB	N-acetylserine-responsive cysteine regulon transcriptional activator; autorepressor
0.135117	0.748086	1	cysC	adenosine 5'-phosphosulfate kinase
0.0539664	0.811102	1	cysD	sulfate adenylyltransferase, subunit 2
0.165488	0.756056	1	cysE	serine acetyltransferase
-0.0917765	0.60354	1	cysG	fused siroheme synthase 1,3-dimethyluroporphyriongen III dehydrogenase and siroheme ferrochelatase/uroporphyrinogen methyltransferase
-0.11395	0.604661	1	cysH	phosphoadenosine phosphosulfate reductase; PAPS reductase, thioredoxin dependent
-0.565155	0.0142446	1	cysI	sulfite reductase, beta subunit, NAD(P)-binding, heme-binding
-0.309065	0.124166	1	cysJ	sulfite reductase, alpha subunit, flavoprotein
-0.241124	0.229571	1	cysK	cysteine synthase A, O-acetylserine sulfhydrolase A subunit
-0.442838	0.100977	1	cysM	cysteine synthase B (O-acetylserine sulfhydrolase B)
-0.208031	0.405011	1	cysN	sulfate adenylyltransferase, subunit 1
-0.146978	0.596452	1	cysP	thiosulfate-binding protein
-0.166491	0.377171	1	cysQ	3'(2'),5'-bisphosphate nucleotidase
NA	NA	NA	cysS	cysteinyl-tRNA synthetase
NA	NA	NA	cysT	tRNA-Cys
-0.0820455	0.750772	1	cysU	sulfate/thiosulfate ABC transporter permease
-0.0534038	0.846329	1	cysW	sulfate/thiosulfate ABC transporter subunit
-0.392828	0.0765733	1	cysZ	EI24 family inner membrane protein; putative sulfate transporter
0.419045	0.0283	1	cytR	Anti-activator for CytR-CRP nucleoside utilization regulon
0.382266	0.0372472	1	dacA	D-alanyl-D-alanine carboxypeptidase (penicillin-binding protein 5)
-0.295733	0.0998076	1	dacB	D-alanyl-D-alanine carboxypeptidase
-0.0994805	0.628295	1	dacC	D-alanyl-D-alanine carboxypeptidase (penicillin-binding protein 6a)
-0.372503	0.0549266	1	dacD	D-alanyl-D-alanine carboxypeptidase (penicillin-binding protein 6b)
-0.292816	0.110337	1	dadA	D-amino acid dehydrogenase
0.152539	0.411555	1	dadX	alanine racemase, catabolic, PLP-binding
0.112827	0.534347	1	dam	DNA adenine methyltransferase
0.330979	0.0448102	1	damX	cell division protein that binds to the septal ring
NA	NA	NA	dapA	dihydrodipicolinate synthase
NA	NA	NA	dapB	dihydrodipicolinate reductase
NA	NA	NA	dapD	2,3,4,5-tetrahydropyridine-2-carboxylate N-succinyltransferase
NA	NA	NA	dapE	N-succinyl-diaminopimelate deacylase
0.119772	0.887128	1	dapF	diaminopimelate epimerase
0.161778	0.355932	1	dauA	C4-dicarboxylic acid transporter
-0.20388	0.322469	1	dbpA	ATP-dependent RNA helicase, specific for 23S rRNA
NA	NA	NA	dcd	2'-deoxycytidine 5'-triphosphate deaminase
-0.269672	0.275864	1	dcm	DNA cytosine methyltransferase
-0.26476	0.128929	1	dcp	dipeptidyl carboxypeptidase II
0.386833	0.0656033	1	dcrB	putative lipoprotein
0.0077462	1	1	dctA	C4-dicarboxylic acid, orotate and citrate transporter
-0.156249	0.482892	1	dctR	LuxR family putative transcriptional regulator
-0.246936	0.154078	1	dcuA	C4-dicarboxylate antiporter
0.0248382	0.895301	1	dcuB	C4-dicarboxylate transporter, anaerobic; DcuS co-sensor
-0.0688108	0.73932	1	dcuC	anaerobic C4-dicarboxylate transport
0.0776832	0.648411	1	dcuD	putative transporter
-0.709633	0.00073903	1	dcuR	response regulator in two-component regulatory system with DcuS
-0.365439	0.0503915	1	dcuS	sensory histidine kinase in two-component regulatory system with DcuR, regulator of anaerobic fumarate respiration
-0.0535428	0.839914	1	dcyD	D-cysteine desulfhydrase, PLP-dependent
-0.0967518	0.636961	1	ddlA	D-alanine-D-alanine ligase A
-0.0890548	0.743402	1	ddlB	D-alanine:D-alanine ligase
-0.0340011	0.896525	1	ddpA	D-ala-D-a la transporter subunit
-0.399637	0.0715908	1	ddpB	D-ala-D-ala transporter subunit
0.0335908	0.887944	1	ddpC	D-ala-D-ala transporter subunit
-0.24929	0.274662	1	ddpD	D,D-dipeptide permease system, ATP-binding component
-0.409058	0.148756	1	ddpF	D,D-dipeptide permease system, ATP-binding component
0.583647	0.0923083	1	ddpX	D-ala-D-ala dipeptidase, Zn-dependent
-0.656336	0.000715691	1	deaD	ATP-dependent RNA helicase
-0.0450711	0.882913	1	dedA	DedA family inner membrane protein
0.382192	0.13341	1	dedD	membrane-anchored periplasmic protein involved in septation
NA	NA	NA	def	peptide deformylase
-0.237115	0.296009	1	degP	serine endoprotease (protease Do), membrane-associated
-0.0504254	0.778093	1	degQ	serine endoprotease, periplasmic
NA	NA	NA	degS	serine endoprotease, periplasmic
-0.105137	0.594197	1	deoA	thymidine phosphorylase
0.294117	0.173043	1	deoB	phosphopentomutase
-0.182091	0.438233	1	deoC	2-deoxyribose-5-phosphate aldolase, NAD(P)-linked
0.0711781	0.766451	1	deoD	purine-nucleoside phosphorylase
0.123496	0.649522	1	deoR	deoxyribose-5-phosphate-inducible deoxyribose operon transcriptional repressor; repressor of nupG and tsx
NA	NA	NA	der	GTPase; multicopy suppressor of ftsJ
NA	NA	NA	dfp	fused 4'-phosphopantothenoylcysteine decarboxylase/phosphopantothenoylcysteine synthetase, FMN-binding
0.103999	0.638082	1	dgcZ	diguanylate cyclase, zinc-sensing
-0.908769	0.041733	1	dgkA	diacylglycerol kinase
0.0568444	0.833984	1	dgoA	2-oxo-3-deoxygalactonate 6-phosphate aldolase
0.0674239	0.736753	1	dgoD	galactonate dehydratase
0.0616907	0.794532	1	dgoK	2-oxo-3-deoxygalactonate kinase
0.0876352	0.703443	1	dgoR	putative DNA-binding transcriptional regulator
0.244624	0.19002	1	dgoT	D-galactonate transporter
0.315137	0.0477848	1	dgt	deoxyguanosine triphosphate triphosphohydrolase
-0.0108787	0.979139	1	dhaK	dihydroxyacetone kinase, PTS-dependent, dihydroxyacetone-binding subunit
0.260681	0.280001	1	dhaL	dihydroxyacetone kinase, C-terminal domain
0.0601326	0.793886	1	dhaM	putative dihydroxyacetone-specific PTS enzymes: HPr component/EI component
-0.467959	0.0125118	1	dhaR	dhaKLM operon transcription activator
0.0540862	0.787326	1	diaA	DnaA initiator-associating factor for replication initiation
NA	NA	NA	dicA	Qin prophage; putative regulator for DicB
-0.159935	0.675621	1	dicB	Qin prophage; cell division inhibition protein
NA	NA	NA	dicC	Qin prophage; DNA-binding transcriptional regulator for DicB
-0.469684	0.364396	1	dicF	-
-0.162568	0.45367	1	dinB	DNA polymerase IV
0.0861644	0.653675	1	dinD	DNA damage-inducible protein
-0.457677	0.0430643	1	dinF	oxidative stress resistance protein; putative MATE family efflux pump; UV and mitomycin C inducible protein
0.298727	0.0871558	1	dinG	ATP-dependent DNA helicase
0.289065	0.449711	1	dinI	DNA damage-inducible protein I
-0.124824	0.764683	1	dinJ	antitoxin of YafQ-DinJ toxin-antitoxin system
-0.926728	0.0389355	1	dinQ	UV-inducible membrane toxin, DinQ-AgrB type I toxin-antitoxin system
-0.0266296	0.934704	1	djlA	membrane-anchored DnaK co-chaperone, DNA-binding protein
0.0605996	0.640691	1	djlB	putative HscC co-chaperone, uncharacterized J domain-containing protein
0.203418	0.327208	1	djlC	J domain-containing HscC co-chaperone; Hsc56
0.285911	0.181391	1	dkgA	2,5-diketo-D-gluconate reductase A
0.213572	0.414238	1	dkgB	2,5-diketo-D-gluconate reductase B
-0.445868	0.254644	1	dksA	transcriptional regulator of rRNA transcription, DnaK suppressor protein
0.0505646	0.819645	1	dld	D-lactate dehydrogenase, FAD-binding, NADH independent
-0.111521	0.681362	1	dmlA	D-malate oxidase, NAD-dependent; putative tartrate dehydrogenase
0.275823	0.192869	1	dmlR	transcriptional activator of dmlA
0.106796	0.593406	1	dmsA	dimethyl sulfoxide reductase, anaerobic, subunit A
0.143097	0.543977	1	dmsB	dimethyl sulfoxide reductase, anaerobic, subunit B
0.0836535	0.674751	1	dmsC	dimethyl sulfoxide reductase, anaerobic, subunit C
0.306182	0.481913	1	dmsD	twin-argninine leader-binding protein for DmsA and TorA
NA	NA	NA	dnaA	chromosomal replication initiator protein DnaA, DNA-binding transcriptional dual regulator
NA	NA	NA	dnaB	replicative DNA helicase
NA	NA	NA	dnaC	DNA biosynthesis protein
NA	NA	NA	dnaE	DNA polymerase III alpha subunit
NA	NA	NA	dnaG	DNA primase
-0.0689212	0.734084	1	dnaJ	chaperone Hsp40, DnaK co-chaperone
-0.654694	0.0742889	1	dnaK	chaperone Hsp70, with co-chaperone DnaJ
NA	NA	NA	dnaN	DNA polymerase III, beta subunit
NA	NA	NA	dnaQ	DNA polymerase III epsilon subunit
NA	NA	NA	dnaT	DNA biosynthesis protein (primosomal protein I)
NA	NA	NA	dnaX	DNA polymerase III/DNA elongation factor III, tau and gamma subunits
0.571915	0.00118648	1	dosC	diguanylate cyclase, cold- and stationary phase-induced oxygen-dependent biofilm regulator
0.478834	0.0230819	1	dosP	oxygen sensor, c-di-GMP phosphodiesterase, heme-regulated; cold- and stationary phase-induced bioflim regulator
0.206291	0.278763	1	dppA	dipeptide transporter
0.0137946	0.975147	1	dppB	dipeptide/heme transporter
-0.404368	0.0892362	1	dppC	dipeptide/heme transporter
0.00798955	1	1	dppD	dipeptide/heme transporter
-0.0507316	0.833249	1	dppF	dipeptide transporter
-0.280256	0.188034	1	dps	Fe-binding and storage protein; stress-inducible DNA-binding protetin
-0.284072	0.426349	1	dsbA	periplasmic protein disulfide isomerase I
-1.01507	3.9415e-05	0.155295	dsbB	oxidoreductase that catalyzes reoxidation of DsbA protein disulfide isomerase I
0.108598	0.698835	1	dsbC	protein disulfide isomerase II
-0.157024	0.37654	1	dsbD	fused thiol:disulfide interchange protein: activator of DsbC/conserved protein
-0.334054	0.267592	1	dsbE	periplasmic thioredoxin of cytochrome c-type biogenesis
0.172139	0.361406	1	dsbG	thiol:disulfide interchange protein, periplasmic
-0.501884	0.0105697	1	dsdA	D-serine dehydratase
-0.460737	0.0225631	1	dsdC	dsd operon activator; autorepressor
-0.375607	0.0765677	1	dsdX	D-serine transporter
NA	NA	NA	dsrA	-
-0.928261	0.00529052	1	dsrB	uncharacterized protein
-0.120811	0.668409	1	dtd	D-tyr-tRNA(Tyr) deacylase
-0.398122	0.10726	1	dtpA	dipeptide and tripeptide permease A
-0.260313	0.145784	1	dtpB	dipeptide and tripeptide permease B
-0.299735	0.0932023	1	dtpC	dipeptide and tripeptide permease
0.0535685	0.776365	1	dtpD	dipeptide and tripeptide permease D
-0.45726	0.0510327	1	dusA	tRNA-dihydrouridine synthase A
-0.468685	0.0107276	1	dusB	tRNA-dihydrouridine synthase B
0.449348	0.0617017	1	dusC	tRNA-dihydrouridine synthase C
-0.0671535	1	1	dut	deoxyuridinetriphosphatase
NA	NA	NA	dxr	1-deoxy-D-xylulose 5-phosphate reductoisomerase
NA	NA	NA	dxs	1-deoxyxylulose-5-phosphate synthase, thiamine triphosphate-binding, FAD-requiring
-0.541743	0.00170773	1	eaeH	-
0.034091	0.969323	1	eamA	cysteine and O-acetyl-L-serine efflux system
-0.00464562	1	1	eamB	cysteine and O-acetylserine exporter
0.0998069	0.566336	1	ebgA	evolved beta-D-galactosidase, alpha subunit
0.14641	0.427116	1	ebgC	evolved beta-D-galactosidase, beta subunit; cupin superfamily
0.225181	0.416176	1	ebgR	transcriptional repressor
NA	NA	NA	ecnA	entericidin A membrane lipoprotein, antidote entericidin B
0.655605	0.191404	1	ecnB	entericidin B membrane lipoprotein
-0.113483	0.690722	1	eco	ecotin, a serine protease inhibitor
-0.108451	0.608822	1	ecpA	ECP pilin
-0.680479	0.00355771	1	ecpB	ECP production pilus chaperone
-0.559114	0.00121775	1	ecpC	ECP production outer membrane protein
-0.194083	0.310625	1	ecpD	polymerized tip adhesin of ECP fibers
-0.404852	0.090482	1	ecpE	ECP production pilus chaperone
0.281385	0.292689	1	ecpR	putative transcriptional regulator for the ecp operon
-1.0899	0.000633215	1	eda	multifunctional 2-keto-3-deoxygluconate 6-phosphate aldolase and 2-keto-4-hydroxyglutarate aldolase and oxaloacetate decarboxylase
0.0675161	0.70516	1	edd	6-phosphogluconate dehydratase
0.0574847	0.813872	1	efeB	deferrrochelatase, periplasmic
-0.253778	0.232921	1	efeO	inactive ferrous ion transporter EfeUOB
-0.3204	0.171073	1	efeU	-
NA	NA	NA	efp	polyproline-specific translation elongation factor EF-P
0.212059	0.419895	1	elaA	putative acyl-CoA transferase
-0.365933	0.312094	1	elaB	DUF883 family protein, putative membrane-anchored ribosome-binding protein
0.117561	0.778209	1	elaD	protease, capable of cleaving an AMC-ubiquitin model substrate
0.0898257	0.721691	1	elbB	isoprenoid biosynthesis protein with amidotransferase-like domain
0.266018	0.29499	1	elfA	laminin-binding fimbrin subunit
-0.098534	0.536278	1	elfC	putative outer membrane fimbrial subunit export usher protein
0.223977	0.257095	1	elfD	putative periplasmic pilin chaperone
-0.084742	0.631796	1	elfG	putative fimbrial-like adhesin protein
-0.152409	0.447902	1	emrA	multidrug efflux system
-0.301166	0.117533	1	emrB	multidrug efflux system protein
0.113149	0.554243	1	emrD	multidrug efflux system protein
-0.176548	0.473635	1	emrE	DLP12 prophage; multidrug resistance protein
-0.489482	0.0298877	1	emrK	EmrKY-TolC multidrug resistance efflux pump, membrane fusion protein component
-0.147552	0.520874	1	emrY	putative multidrug efflux system
-0.281278	0.29259	1	emtA	lytic murein endotransglycosylase E
0.124758	0.597551	1	endA	DNA-specific endonuclease I
NA	NA	NA	eno	enolase
0.129659	0.668823	1	entA	2,3-dihydro-2,3-dihydroxybenzoate dehydrogenase
-0.193482	0.397363	1	entB	isochorismatase
-0.209306	0.374867	1	entC	isochorismate synthase 1
0.0288496	0.911479	1	entD	phosphopantetheinyltransferase component of enterobactin synthase multienzyme complex
-0.140467	0.504525	1	entE	2,3-dihydroxybenzoate-AMP ligase component of enterobactin synthase multienzyme complex
0.132963	0.503827	1	entF	enterobactin synthase multienzyme complex component, ATP-dependent
-0.212456	0.449144	1	entH	enterobactin synthesis proofreading thioesterase
-0.23979	0.359851	1	entS	enterobactin exporter, iron-regulated
0.277643	0.365407	1	envC	activator of AmiB,C murein hydrolases, septal ring factor
-0.00463277	1	1	envY	porin thermoregulatory transcriptional activator
1.0302	2.01775e-09	7.94994e-06	envZ	sensory histidine kinase in two-component regulatory system with OmpR
-0.366538	0.0809534	1	epd	D-erythrose 4-phosphate dehydrogenase
-0.448797	0.343785	1	epmA	Elongation Factor P Lys34 lysyltransferase
-0.602939	0.0852417	1	epmB	EF-P-Lys34 lysylation protein; weak lysine 2,3-aminomutase
0.263218	0.396136	1	epmC	Elongation Factor P Lys34 hydroxylase
0.144655	0.437321	1	eptA	lipid A phosphoethanolamine transferase
0.00535852	0.988641	1	eptB	KDO phosphoethanolamine transferase, Ca(2+)-inducible
0.0420152	0.810746	1	eptC	LPS heptose I phosphoethanolamine transferase
NA	NA	NA	era	membrane-associated, 16S rRNA-binding GTPase
NA	NA	NA	erpA	iron-sulfur cluster insertion protein
NA	NA	NA	esrE	-
-0.745207	0.000573467	1	essD	DLP12 prophage; putative phage lysis protein
1.046	0.0235653	1	essQ	Qin prophage; putative S lysis protein
0.184821	0.157529	1	etk	tyrosine-protein kinase, role in O-antigen capsule formation
0.284317	0.223223	1	etp	Protein-tyrosine-phosphatase, role in O-antigen capsule formation; dephosphorylates Etk-P
0.454606	0.157827	1	eutA	reactivating factor for ethanolamine ammonia lyase
-0.128632	0.515046	1	eutB	ethanolamine ammonia-lyase, large subunit, heavy chain
-0.0715608	0.838689	1	eutC	ethanolamine ammonia-lyase, small subunit (light chain)
0.315663	0.188338	1	eutD	phosphate acetyltransferase
-0.0539987	0.776014	1	eutE	aldehyde oxidoreductase, ethanolamine utilization protein
-0.0324285	0.908869	1	eutG	ethanol dehydrogenase involved in ethanolamine utilization; aldehyde reductase, converts acetaldehyde to ethanol
0.174787	0.464126	1	eutH	ethanolamine transporter
0.149008	0.528798	1	eutJ	ethanolamine utilization protein, HSP70/actin superfamily protein
-0.216186	0.453557	1	eutK	putative ethanol utilization carboxysome structural protein
-0.00917811	0.97389	1	eutL	putative ethanol utilization carboxysome structural protein
-0.356768	0.203077	1	eutM	ethanolamine utilization protein, putative carboxysome structural protein
-0.0298363	1	1	eutN	Ethanolamine catabolic microcompartment shell protein
-0.00694173	0.981525	1	eutP	putative P-loop NTPase ethanolamine utilization protein
-0.575285	0.0770946	1	eutQ	RmlC-like cupin domain protein
-0.0295443	0.896659	1	eutR	eut operon transcriptional activator, AraC family
0.0484816	0.841976	1	eutS	putative ethanol utilization carboxysome structural protein
-0.0279876	0.966533	1	eutT	cobalamin adenosyltransferase involved in ethanolamine utilization
-0.0547048	0.846641	1	evgA	response regulator in two-component regulatory system with EvgS
-0.209531	0.383632	1	evgS	hybrid sensory histidine kinase in two-component regulatory system with EvgA
-0.209168	0.444309	1	exbB	membrane spanning protein in TonB-ExbB-ExbD complex
0.107888	0.849754	1	exbD	membrane spanning protein in TonB-ExbB-ExbD complex
-0.0678258	0.800298	1	exoD	-
-0.00505486	0.967909	1	exoX	exodeoxyribonuclease 10; DNA exonuclease X
0.177949	0.446625	1	exuR	hexuronate regulon transcriptional repressor; autorepressor
-0.131216	0.48441	1	exuT	hexuronate transporter
NA	NA	NA	eyeA	-
NA	NA	NA	fabA	beta-hydroxydecanoyl thioester dehydrase
NA	NA	NA	fabB	3-oxoacyl-[acyl-carrier-protein] synthase I
NA	NA	NA	fabD	malonyl-CoA-[acyl-carrier-protein] transacylase
-2.40529	2.73608e-20	1.07802e-16	fabF	3-oxoacyl-[acyl-carrier-protein] synthase II
NA	NA	NA	fabG	3-oxoacyl-[acyl-carrier-protein] reductase
NA	NA	NA	fabH	3-oxoacyl-[acyl-carrier-protein] synthase III
NA	NA	NA	fabI	enoyl-[acyl-carrier-protein] reductase, NADH-dependent
0.17166	0.372539	1	fabR	transcriptional repressor of fabA and fabB
NA	NA	NA	fabZ	(3R)-hydroxymyristol acyl carrier protein dehydratase
0.120382	0.528328	1	fadA	3-ketoacyl-CoA thiolase (thiolase I)
0.170923	0.318328	1	fadB	fused 3-hydroxybutyryl-CoA epimerase/delta(3)-cis-delta(2)-trans-enoyl-CoA isomerase/enoyl-CoA hydratase/3-hydroxyacyl-CoA dehydrogenase
-0.148329	0.507726	1	fadD	acyl-CoA synthetase (long-chain-fatty-acid--CoA ligase)
-0.52177	0.00275673	1	fadE	acyl coenzyme A dehydrogenase
-0.0716689	0.705508	1	fadH	2,4-dienoyl-CoA reductase, NADH and FMN-linked
-0.689366	0.00325236	1	fadI	beta-ketoacyl-CoA thiolase, anaerobic, subunit
-0.201798	0.287333	1	fadJ	fused enoyl-CoA hydratase and epimerase and isomerase/3-hydroxyacyl-CoA dehydrogenase
0.316527	0.0823642	1	fadK	short chain acyl-CoA synthetase, anaerobic
-0.372936	0.0325416	1	fadL	long-chain fatty acid outer membrane transporter
0.187096	0.522147	1	fadM	long-chain acyl-CoA thioesterase III
-0.306229	0.277202	1	fadR	fatty acid metabolism regulon transcriptional regulator
0.521232	0.0830458	1	fau	5-formyltetrahydrofolate cyclo-ligase family protein
NA	NA	NA	fbaA	fructose-bisphosphate aldolase, class II
0.351016	0.0701035	1	fbaB	fructose-bisphosphate aldolase class I
-0.0486508	0.800463	1	fbp	fructose-1,6-bisphosphatase I
-2.1028	1.13772e-15	4.48262e-12	fdhD	formate dehydrogenase formation protein
-2.12829	2.94261e-15	1.15939e-11	fdhE	formate dehydrogenase formation protein
-0.132732	0.48764	1	fdhF	formate dehydrogenase-H, selenopolypeptide subunit
0.0528758	0.757236	1	fdnG	formate dehydrogenase-N, alpha subunit, nitrate-inducible
0.0448937	0.876851	1	fdnH	formate dehydrogenase-N, Fe-S (beta) subunit, nitrate-inducible
-0.539471	0.150737	1	fdnI	formate dehydrogenase-N, cytochrome B556 (gamma) subunit, nitrate-inducible
-2.07025	3.19744e-29	1.25979e-25	fdoG	formate dehydrogenase-O, large subunit
-2.39288	1.70439e-23	6.71531e-20	fdoH	formate dehydrogenase-O, Fe-S subunit
-2.2685	1.02448e-14	4.03647e-11	fdoI	formate dehydrogenase-O, cytochrome b556 subunit
-0.331591	0.0680056	1	fdrA	putative NAD(P)-binding acyl-CoA synthetase
NA	NA	NA	fdx	[2Fe-2S] ferredoxin
0.125583	0.5306	1	feaB	phenylacetaldehyde dehydrogenase
-0.0787117	0.730093	1	feaR	transcriptional activator for tynA and feaB
0.302244	0.148565	1	fecA	ferric citrate outer membrane transporter
0.380207	0.180087	1	fecB	iron-dicitrate transporter subunit
-0.14457	0.554517	1	fecC	iron-dicitrate transporter subunit
-0.101531	0.698288	1	fecD	iron-dicitrate transporter subunit
-0.249777	0.313371	1	fecE	iron-dicitrate transporter subunit
0.303868	0.31785	1	fecI	RNA polymerase, sigma 19 factor
0.0313758	0.917291	1	fecR	FecI pro-sigma factor; transmembrane signal transducer for ferric citrate transport; periplasmic FecA:ferric citrate sensor and cytoplasmic FecI ECF sigma factor activator
0.638593	0.0017881	1	feoA	ferrous iron transporter, protein A
0.621903	0.0001349	0.531506	feoB	fused ferrous iron transporter, protein B: GTP-binding protein/membrane protein
0.488015	0.0899646	1	feoC	putative DNA-binding transcriptional regulator
-0.0501644	0.79727	1	fepA	iron-enterobactin outer membrane transporter
-1.02064	0.000314623	1	fepB	iron-enterobactin transporter subunit
-0.309594	0.254678	1	fepC	iron-enterobactin transporter subunit
-0.174496	0.584597	1	fepD	iron-enterobactin transporter subunit
0.120169	0.509059	1	fepE	regulator of length of O-antigen component of lipopolysaccharide chains
-0.744152	0.0467238	1	fepG	iron-enterobactin transporter subunit
-0.335427	0.166426	1	fes	enterobactin/ferric enterobactin esterase
-1.1487	4.93503e-08	0.00019444	fetA	iron exporter, ATP-binding subunit, ABC transporter FetAB subunit; peroxide resistance protein
-0.960912	6.64243e-07	0.00261712	fetB	iron exporter permease subunit, ABC transporter FetAB; peroxide resistance protein
NA	NA	NA	ffh	Signal Recognition Particle (SRP) component with 4.5S RNA (ffs)
NA	NA	NA	ffs	-
0.191553	0.293684	1	fhlA	formate hydrogenlyase transcriptional activator
0.219739	0.189012	1	fhuA	ferrichrome outer membrane transporter
0.346495	0.165345	1	fhuB	fused iron-hydroxamate transporter subunits of ABC superfamily: membrane components
-0.040653	0.861713	1	fhuC	iron-hydroxamate transporter subunit
0.0301348	0.926026	1	fhuD	iron-hydroxamate transporter subunit
0.257684	0.123771	1	fhuE	ferric-rhodotorulic acid outer membrane transporter
-0.049823	0.913644	1	fhuF	ferric iron reductase involved in ferric hydroximate transport
0.42189	0.0485897	1	fic	stationary-phase adenosine monophosphate-protein transferase domain protein
0.0860337	0.681927	1	fieF	ferrous iron and zinc transporter
-0.488106	0.0244057	1	fimA	major type 1 subunit fimbrin (pilin)
0.0218797	0.938051	1	fimB	tyrosine recombinase/inversion of on/off regulator of fimA
-0.105268	0.593861	1	fimC	periplasmic chaperone
-0.240641	0.046947	1	fimD	fimbrial usher outer membrane porin protein; FimCD chaperone-usher
-0.323542	0.0777846	1	fimE	tyrosine recombinase/inversion of on/off regulator of fimA
0.166082	0.65214	1	fimF	minor component of type 1 fimbriae
-0.515445	0.0464446	1	fimG	minor component of type 1 fimbriae
-0.623211	0.00112034	1	fimH	minor component of type 1 fimbriae
-0.308703	0.0995577	1	fimI	fimbrial protein involved in type 1 pilus biosynthesis
-0.529619	0.244964	1	fis	global DNA-binding transcriptional dual regulator
-0.105413	0.55434	1	fiu	catecholate siderophore receptor Fiu
0.12656	0.549385	1	fixA	anaerobic carnitine reduction putative electron transfer flavoprotein subunit
-0.242227	0.222415	1	fixB	putative electron transfer flavoprotein, NAD/FAD-binding domain and ETFP adenine nucleotide-binding domain-like protein
-0.113911	0.572531	1	fixC	putative oxidoreductase
0.205765	0.453101	1	fixX	putative 4Fe-4S ferredoxin-type protein
-0.341322	0.178673	1	fklB	FKBP-type peptidyl-prolyl cis-trans isomerase (rotamase)
0.455764	0.00923957	1	fkpA	FKBP-type peptidyl-prolyl cis-trans isomerase (rotamase)
-0.427246	0.0654341	1	fkpB	FKBP-type peptidyl-prolyl cis-trans isomerase (rotamase)
-0.155164	0.595287	1	flc	fluoride efflux channel, dual topology membrane protein
NA	NA	NA	fldA	flavodoxin 1
0.0246103	1	1	fldB	flavodoxin 2
-0.084075	0.653758	1	flgA	assembly protein for flagellar basal-body periplasmic P ring
0.213909	0.306086	1	flgB	flagellar component of cell-proximal portion of basal-body rod
-0.177567	0.409529	1	flgC	flagellar component of cell-proximal portion of basal-body rod
-0.0457362	0.815013	1	flgD	flagellar hook assembly protein
-0.115818	0.494128	1	flgE	flagellar hook protein
-0.168235	0.348551	1	flgF	flagellar component of cell-proximal portion of basal-body rod
-0.0176793	0.9156	1	flgG	flagellar component of cell-distal portion of basal-body rod
-0.264943	0.224771	1	flgH	flagellar protein of basal-body outer-membrane L ring
-0.231252	0.173947	1	flgI	putative flagellar basal body protein
-0.163623	0.433869	1	flgJ	flagellar rod assembly protein and murein hydrolase; flagellum-specific muramidase
-0.0639568	0.786222	1	flgK	flagellar hook-filament junction protein 1
0.136769	0.546154	1	flgL	flagellar hook-filament junction protein
0.113231	0.847477	1	flgM	anti-sigma factor for FliA (sigma 28)
-0.282208	0.244242	1	flgN	export chaperone for FlgK and FlgL
-0.213775	0.214663	1	flhA	putative flagellar export pore protein
-0.278533	0.140531	1	flhB	flagellin export apparatus, substrate specificity protein
0.266229	0.14568	1	flhC	flagellar class II regulon transcriptional activator, with FlhD
0.313459	0.0906088	1	flhD	flagellar class II regulon transcriptional activator, with FlhC
NA	NA	NA	flhE	proton seal during flagellar secretion
-0.38932	0.0398129	1	fliA	RNA polymerase, sigma 28 (sigma F) factor
-0.243446	0.181373	1	fliC	flagellar filament structural protein (flagellin)
-0.0595229	0.794562	1	fliD	flagellar filament capping protein
-0.10252	0.833984	1	fliE	flagellar basal-body component
-0.477976	0.0063604	1	fliF	flagellar basal-body MS-ring and collar protein
-0.488677	0.0421861	1	fliG	flagellar motor switching and energizing component
-0.452208	0.031781	1	fliH	negative regulator of FliI ATPase activity
-0.354001	0.0396095	1	fliI	flagellum-specific ATP synthase
-0.899429	0.00116197	1	fliJ	flagellar protein
-0.673781	0.000192608	0.758875	fliK	flagellar hook-length control protein
-0.340366	0.265676	1	fliL	flagellar biosynthesis protein
-0.49408	0.0431172	1	fliM	flagellar motor switching and energizing component
-0.66475	0.0664432	1	fliN	flagellar motor switching and energizing component
-0.257871	0.351224	1	fliO	flagellar biosynthesis protein
-0.318673	0.122273	1	fliP	flagellar biosynthesis protein
-0.466684	0.197735	1	fliQ	flagellar biosynthesis protein
0.35868	0.0595219	1	fliR	flagellar export pore protein
0.223831	0.509286	1	fliS	flagellar protein potentiates polymerization
0.464422	0.157286	1	fliT	putative flagellar synthesis and assembly chaperone
0.0398018	0.861966	1	fliY	cystine transporter subunit
0.491873	0.0505441	1	fliZ	RpoS antagonist; putative regulator of FliA activity
-0.186183	0.374521	1	flk	putative flagella assembly protein
-0.251865	0.127538	1	flu	CP4-44 prophage; antigen 43 (Ag43) phase-variable biofilm formation autotransporter
0.153076	0.527642	1	flxA	Qin prophage; uncharacterized protein
-0.0514622	1	1	fmt	10-formyltetrahydrofolate:L-methionyl-tRNA(fMet) N-formyltransferase
0.529531	0.0342618	1	fnr	oxygen-sensing anaerobic growth regulon transcriptional regulator; autorepressor
0.357191	0.256316	1	fnrS	-
0.203496	0.227912	1	focA	formate channel
-0.429993	0.10863	1	focB	putative formate transporter
NA	NA	NA	folA	dihydrofolate reductase
NA	NA	NA	folB	bifunctional dihydroneopterin aldolase/dihydroneopterin triphosphate 2'-epimerase
NA	NA	NA	folC	bifunctional folylpolyglutamate synthase/ dihydrofolate synthase
NA	NA	NA	folD	bifunctional 5,10-methylene-tetrahydrofolate dehydrogenase/ 5,10-methylene-tetrahydrofolate cyclohydrolase
NA	NA	NA	folE	GTP cyclohydrolase I
0.247051	0.563721	1	folK	2-amino-4-hydroxy-6-hydroxymethyldihyropteridine pyrophosphokinase
0.276633	0.294165	1	folM	dihydromonapterin reductase, NADPH-dependent; dihydrofolate reductase isozyme
-0.518642	0.244964	1	folP	7,8-dihydropteroate synthase
0.128093	0.651479	1	folX	D-erythro-7,8-dihydroneopterin triphosphate 2'-epimerase and dihydroneopterin aldolase
0.248157	0.344278	1	fpr	ferredoxin-NADP reductase
-0.316051	0.060121	1	frc	formyl-CoA transferase, NAD(P)-binding
-0.0620254	0.728313	1	frdA	fumarate reductase (anaerobic) catalytic and NAD/flavoprotein subunit
0.0394801	0.871467	1	frdB	fumarate reductase (anaerobic), Fe-S subunit
0.354076	0.230677	1	frdC	fumarate reductase (anaerobic), membrane anchor subunit
0.131239	0.607618	1	frdD	fumarate reductase (anaerobic), membrane anchor subunit
-1.10213	9.88822e-05	0.389596	fre	NAD(P)H-flavin reductase
0.199596	0.354315	1	frlA	putative fructoselysine transporter
0.098471	0.607014	1	frlB	fructoselysine-6-P-deglycase
0.0406045	0.854051	1	frlC	fructoselysine 3-epimerase
0.237433	0.196068	1	frlD	fructoselysine 6-kinase
0.0971072	0.711566	1	frlR	putative DNA-binding transcriptional regulator
0.154328	0.519845	1	frmA	alcohol dehydrogenase class III/glutathione-dependent formaldehyde dehydrogenase
-0.0359289	0.891329	1	frmB	S-formylglutathione hydrolase
-0.104121	0.911545	1	frmR	regulator protein that represses frmRAB operon
NA	NA	NA	frr	ribosome recycling factor
-0.395515	0.0470928	1	frsA	fermentation-respiration switch protein; PTS Enzyme IIA(Glc)-binding protein; pNP-butyrate esterase activity
0.0534154	0.802479	1	fruA	fused fructose-specific PTS enzymes: IIBcomponent/IIC components
0.586759	0.017082	1	fruB	fused fructose-specific PTS enzymes: IIA component/HPr component
-0.609762	0.0144735	1	fruK	fructose-1-phosphate kinase
0.204849	0.314243	1	frvA	putative enzyme IIA component of PTS
-0.0732242	0.748255	1	frvB	putative PTS enzyme, IIB component/IIC component
0.257157	0.117284	1	frvR	putative frv operon regulator; contains a PTS EIIA domain
0.130866	0.645023	1	frvX	putative peptidase
-0.0407232	0.841273	1	frwA	putative PTS enzyme, Hpr component/enzyme I component/enzyme IIA component
0.650263	0.0474148	1	frwB	putative enzyme IIB component of PTS
0.259843	0.180662	1	frwC	putative enzyme IIC component of PTS
0.259368	0.403556	1	frwD	putative enzyme IIB component of PTS
0.0284732	0.871492	1	fryA	putative PTS enzyme, Hpr component/enzyme I component/enzyme IIA component
-0.288273	0.449711	1	fryB	putative enzyme IIB component of PTS
-0.118884	0.579731	1	fryC	putative enzyme IIC component of PTS
-0.210276	0.280017	1	fsaA	fructose-6-phosphate aldolase 1
0.102495	0.692034	1	fsaB	fructose-6-phosphate aldolase 2
-0.127385	0.544775	1	fsr	putative fosmidomycin efflux system protein
0.312609	0.122519	1	ftnA	ferritin iron storage protein (cytoplasmic)
-0.359749	0.115003	1	ftnB	ferritin B, putative ferrous iron reservoir
NA	NA	NA	ftsA	ATP-binding cell division protein involved in recruitment of FtsK to Z ring
NA	NA	NA	ftsB	cell division protein
0.594095	0.0884067	1	ftsE	putative ABC superfamily transporter ATP-binding subunit
NA	NA	NA	ftsH	protease, ATP-dependent zinc-metallo
NA	NA	NA	ftsI	transpeptidase involved in septal peptidoglycan synthesis (penicillin-binding protein 3)
0.259847	0.284062	1	ftsK	DNA translocase at septal ring sorting daughter chromsomes
NA	NA	NA	ftsL	membrane bound cell division protein at septum containing leucine zipper motif
0.0837532	0.716099	1	ftsN	essential cell division protein
-0.180951	0.378015	1	ftsP	septal ring component that protects the divisome from stress; multicopy suppressor of ftsI(Ts)
0.995885	0.034687	1	ftsQ	divisome assembly protein, membrane anchored protein involved in growth of wall at septum
NA	NA	NA	ftsW	lipid II flippase; integral membrane protein involved in stabilizing FstZ ring during cell division
-0.0268455	1	1	ftsX	inner membrane putative ABC superfamily transporter permease
NA	NA	NA	ftsY	Signal Recognition Particle (SRP) receptor
NA	NA	NA	ftsZ	GTP-binding tubulin-like cell division protein
-0.0172811	0.944937	1	fucA	L-fuculose-1-phosphate aldolase
-0.326757	0.0690682	1	fucI	L-fucose isomerase
-0.394991	0.0379809	1	fucK	L-fuculokinase
-0.311556	0.105554	1	fucO	L-1,2-propanediol oxidoreductase
-0.0566792	0.792105	1	fucP	L-fucose transporter
-0.15551	0.503469	1	fucR	l-fucose operon activator
-0.163279	0.559559	1	fucU	L-fucose mutarotase
-0.0823856	0.846245	1	fumA	fumarate hydratase (fumarase A), aerobic Class I
-0.366507	0.0441432	1	fumB	anaerobic class I fumarate hydratase (fumarase B)
-0.437084	0.0339407	1	fumC	fumarate hydratase (fumarase C),aerobic Class II
NA	NA	NA	fur	ferric iron uptake regulon transcriptional repressor; autorepressor
NA	NA	NA	fusA	protein chain elongation factor EF-G, GTP-binding
-0.2884	0.233093	1	fxsA	suppressor of F exclusion of phage T7
-0.264703	0.317101	1	gabD	succinate-semialdehyde dehydrogenase I, NADP-dependent
-0.0554754	0.66246	1	gabP	gamma-aminobutyrate transporter
-0.516553	0.00586557	1	gabT	4-aminobutyrate aminotransferase, PLP-dependent
-0.189348	0.287453	1	gadA	glutamate decarboxylase A, PLP-dependent
0.478197	0.00397518	1	gadB	glutamate decarboxylase B, PLP-dependent
-0.13258	0.449868	1	gadC	glutamate:gamma-aminobutyric acid antiporter
-0.13473	0.54521	1	gadE	gad regulon transcriptional activator
-0.0212395	0.94117	1	gadW	transcriptional activator of gadA and gadBC; repressor of gadX
-0.0121668	0.956909	1	gadX	acid resistance regulon transcriptional activator; autoactivator
0.110419	0.668514	1	gadY	-
-0.171101	0.35118	1	galE	UDP-galactose-4-epimerase
-0.229787	0.210486	1	galK	galactokinase
0.0446487	0.828457	1	galM	aldose 1-epimerase; type-1 mutarotase
0.0209309	0.921544	1	galP	D-galactose transporter
-0.00972996	0.982165	1	galR	galactose-inducible d-galactose regulon transcriptional repressor; autorepressor
0.105525	0.669052	1	galS	galactose- and fucose-inducible galactose regulon transcriptional isorepressor; mgl operon transcriptional repressor; autorepressor
-0.238505	0.272858	1	galT	galactose-1-phosphate uridylyltransferase
0.0970191	0.62502	1	galU	glucose-1-phosphate uridylyltransferase
NA	NA	NA	gapA	glyceraldehyde-3-phosphate dehydrogenase A
0.338223	0.194873	1	gapC	-
-0.208633	0.323389	1	garD	(D)-galactarate dehydrogenase
-0.504942	0.038798	1	garK	glycerate kinase I
-0.449923	0.0479093	1	garL	alpha-dehydro-beta-deoxy-D-glucarate aldolase
0.191623	0.32411	1	garP	putative (D)-galactarate transporter
-0.286202	0.203444	1	garR	tartronate semialdehyde reductase
0.265904	0.101684	1	gatA	galactitol-specific enzyme IIA component of PTS
0.364344	0.0652344	1	gatB	galactitol-specific enzyme IIB component of PTS
0.0856369	0.603338	1	gatC	-
-0.121639	0.467953	1	gatD	galactitol-1-phosphate dehydrogenase, Zn-dependent and NAD(P)-binding
-0.158061	0.409367	1	gatY	D-tagatose 1,6-bisphosphate aldolase 2, catalytic subunit
-0.0118465	0.942546	1	gatZ	D-tagatose 1,6-bisphosphate aldolase 2, subunit
-0.121835	0.452059	1	gcd	glucose dehydrogenase
-0.129162	0.468168	1	gcl	glyoxylate carboligase
-0.217182	0.449144	1	gcvA	glycine cleavage system transcriptional activator; autorepressor
0.0262764	1	1	gcvB	-
0.0199967	0.953923	1	gcvH	glycine cleavage complex lipoylprotein
-0.00967902	0.953096	1	gcvP	glycine decarboxylase, PLP-dependent, subunit (protein P) of glycine cleavage complex
-0.459842	0.170347	1	gcvR	transcriptional repressor, regulatory protein accessory to GcvA
0.182708	0.421261	1	gcvT	aminomethyltransferase, tetrahydrofolate-dependent, subunit (T protein) of glycine cleavage complex
-0.486136	0.0733425	1	gdhA	glutamate dehydrogenase, NADP-specific
0.0672218	0.807852	1	gfcA	O-antigen capsule production threonine-rich inner membrane protein
-0.00241852	1	1	gfcB	O-antigen capsule production lipoprotein
0.0830669	0.731318	1	gfcC	putative O-antigen capsule production periplasmic protein
-0.082896	0.639094	1	gfcD	putative O-antigen capsule production periplasmic protein
0.172758	0.413737	1	gfcE	putative O-antigen capsule outer membrane auxillary protein export channel
0.0769024	0.739579	1	ggt	gamma-glutamyltranspeptidase
-0.486593	0.037649	1	ghrA	glyoxylate/hydroxypyruvate reductase A
0.041076	0.846892	1	ghrB	glyoxylate/hydroxypyruvate reductase B
-0.000143205	1	1	glcA	glycolate transporter
-0.0986197	0.634327	1	glcB	malate synthase G
-0.0370611	0.879091	1	glcC	glycolate-inducible glc operon transcriptional repressor; autorepressor
-0.0995907	0.588663	1	glcD	glycolate oxidase subunit, FAD-linked
0.125857	0.568198	1	glcE	glycolate oxidase FAD binding subunit
-0.00108563	1	1	glcF	glycolate oxidase 4Fe-4S iron-sulfur cluster subunit
-0.0960141	0.77356	1	glcG	DUF336 family protein
0.216408	0.296129	1	gldA	glycerol dehydrogenase, NAD+ dependent; 1,2-propanediol:NAD+ oxidoreductase
-0.102399	0.703202	1	glf	UDP-galactopyranose mutase, FAD/NAD(P)-binding
0.220069	0.196214	1	glgA	glycogen synthase
0.0887064	0.587375	1	glgB	1,4-alpha-glucan branching enzyme
0.254761	0.130994	1	glgC	glucose-1-phosphate adenylyltransferase
0.238735	0.147504	1	glgP	glycogen phosphorylase
0.0245015	0.921642	1	glgS	motility and biofilm regulator
0.0449828	0.724327	1	glgX	glycogen debranching enzyme
0.0278369	0.891609	1	glk	glucokinase
0.505404	0.319039	1	glmM	phosphoglucosamine mutase
0.154298	0.71295	1	glmS	L-glutamine:D-fructose-6-phosphate aminotransferase
NA	NA	NA	glmU	fused N-acetyl glucosamine-1-phosphate uridyltransferase/glucosamine-1-phosphate acetyl transferase
0.638282	0.234376	1	glmY	-
0.13231	0.606727	1	glmZ	-
0.00369625	1	1	glnA	glutamine synthetase
-0.928625	0.00374126	1	glnB	regulatory protein P-II for glutamine synthetase
0.584321	0.0184683	1	glnD	uridylyltransferase
-0.195259	0.253589	1	glnE	fused deadenylyltransferase/adenylyltransferase for glutamine synthetase
-1.21521	2.13916e-08	8.42827e-05	glnG	fused DNA-binding response regulator in two-component regulatory system with GlnL: response regulator/sigma54 interaction protein
0.238557	0.284458	1	glnH	glutamine transporter subunit
-0.583338	0.100161	1	glnK	nitrogen assimilation regulatory protein for GlnL, GlnE, and AmtB
-0.565366	0.0109447	1	glnL	sensory histidine kinase in two-component regulatory system with GlnG
-0.401185	0.230455	1	glnP	glutamine transporter subunit
0.0237524	0.964293	1	glnQ	glutamine transporter subunit
NA	NA	NA	glnS	glutamyl-tRNA synthetase
NA	NA	NA	glnU	tRNA-Gln
NA	NA	NA	glnV	tRNA-Gln
NA	NA	NA	glnW	tRNA-Gln
NA	NA	NA	glnX	tRNA-Gln
0.551765	0.287764	1	gloA	glyoxalase I, Ni-dependent
0.196131	0.500046	1	gloB	hydroxyacylglutathione hydrolase
0.0948882	0.655612	1	glpA	sn-glycerol-3-phosphate dehydrogenase (anaerobic), large subunit, FAD/NAD(P)-binding
-0.623058	0.00492589	1	glpB	sn-glycerol-3-phosphate dehydrogenase (anaerobic), membrane anchor subunit
0.0542288	0.800072	1	glpC	anaerobic sn-glycerol-3-phosphate dehydrogenase, C subunit, 4Fe-4S iron-sulfur cluster
-0.468379	0.221284	1	glpD	sn-glycerol-3-phosphate dehydrogenase, aerobic, FAD/NAD(P)-binding
0.257191	0.297523	1	glpE	thiosulfate:cyanide sulfurtransferase (rhodanese)
0.362024	0.0883899	1	glpF	glycerol facilitator
0.181841	0.345348	1	glpG	rhomboid intramembrane serine protease
0.306425	0.079197	1	glpK	glycerol kinase
0.232759	0.175164	1	glpQ	periplasmic glycerophosphodiester phosphodiesterase
0.059569	0.808657	1	glpR	-
0.54036	0.012298	1	glpT	sn-glycerol-3-phosphate transporter
0.0461855	0.825145	1	glpX	fructose 1,6-bisphosphatase II
-0.0353914	0.881828	1	glrK	sensor protein kinase regulating glmY sRNA in two-component system with response regulator GlrR
-0.335657	0.112685	1	glrR	response regulator regulating glmY sRNA in two-component system with sensor protein GlrK
0.303855	0.11688	1	glsA	glutaminase 1
0.0946694	0.682848	1	glsB	glutaminase 2
-1.22451	2.02838e-07	0.000799183	gltA	citrate synthase
-0.164618	0.302524	1	gltB	glutamate synthase, large subunit
-0.098938	0.588287	1	gltD	glutamate synthase, 4Fe-4S protein, small subunit
0.130308	0.503685	1	gltF	periplasmic protein
0.29763	0.177107	1	gltI	glutamate, aspartate binding protein, periplasmic; part of GltJKLI ABC transporter
0.204349	0.404387	1	gltJ	glutamate, aspartate ABC transporter permease subunit
-0.0705478	0.805073	1	gltK	glutamate, aspartate ABC transporter permease subunit
-0.15464	0.648096	1	gltL	glutamate, aspartate ABC transporter ATP-binding subunit
-0.151041	0.432992	1	gltP	glutamate/aspartate:proton symporter
0.173774	0.376071	1	gltS	glutamate transporter
NA	NA	NA	gltT	tRNA-Glu
-0.552845	0.260133	1	gltU	tRNA-Glu
NA	NA	NA	gltV	tRNA-Glu
-0.0148409	1	1	gltW	tRNA-Glu
NA	NA	NA	gltX	glutamyl-tRNA synthetase
-0.039917	0.878122	1	gluQ	glutamyl-Q tRNA(Asp) synthetase
0.349016	0.0660817	1	glvC	-
-0.051496	0.865119	1	glvG	-
-0.207762	0.31953	1	glxK	glycerate kinase II
-0.260155	0.150743	1	glxR	tartronate semialdehyde reductase, NADH-dependent
NA	NA	NA	glyA	serine hydroxymethyltransferase
NA	NA	NA	glyQ	glycine tRNA synthetase, alpha subunit
NA	NA	NA	glyS	glycine tRNA synthetase, beta subunit
NA	NA	NA	glyT	tRNA-Gly
NA	NA	NA	glyU	tRNA-Gly
NA	NA	NA	glyV	tRNA-Gly
NA	NA	NA	glyW	tRNA-Gly
NA	NA	NA	glyX	tRNA-Gly
NA	NA	NA	glyY	tRNA-Gly
-0.0124609	0.986097	1	gmd	GDP-D-mannose dehydratase, NAD(P)-binding
-0.35651	0.492279	1	gmhA	D-sedoheptulose 7-phosphate isomerase
0.485107	0.188271	1	gmhB	D,D-heptose 1,7-bisphosphate phosphatase
NA	NA	NA	gmk	guanylate kinase
0.0410988	0.879483	1	gmr	cyclic-di-GMP phosphodiesterase; csgD regulator; modulator of Rnase II stability
-0.538316	0.0088403	1	gnd	6-phosphogluconate dehydrogenase, decarboxylating
NA	NA	NA	gnsA	putative phosphatidylethanolamine synthesis regulator
0.180442	0.784554	1	gnsB	Qin prophage; multicopy suppressor of secG(Cs) and fabA6(Ts)
-0.217189	0.437984	1	gntK	gluconate kinase 2
-0.415058	0.0415778	1	gntP	fructuronate transporter
-2.15576	8.55437e-17	3.37042e-13	gntR	d-gluconate inducible gluconate regulon transcriptional repressor
-0.0363594	0.850418	1	gntT	gluconate transporter, high-affinity GNT I system
-0.108806	0.555605	1	gntU	gluconate transporter, low affinity GNT 1 system
0.27063	0.172839	1	gntX	DNA catabolic protein
-1.00674	7.66237e-07	0.00301897	gor	glutathione oxidoreductase
0.105909	0.548336	1	gph	phosphoglycolate phosphatase
-0.536602	0.00572607	1	gpmA	phosphoglyceromutase 1
0.0122857	0.948762	1	gpmM	phosphoglycero mutase III, cofactor-independent
-0.265406	0.135486	1	gpp	guanosine pentaphosphatase/exopolyphosphatase
0.382167	0.0518945	1	gpr	L-glyceraldehyde 3-phosphate reductase
0.0522259	0.917253	1	gpsA	glycerol-3-phosphate dehydrogenase (NAD+)
0.101739	0.742778	1	gpt	xanthine phosphoribosyltransferase; xanthine-guanine phosphoribosyltransferase
0.0562976	0.946321	1	grcA	autonomous glycyl radical cofactor
-0.207234	0.385071	1	greA	transcript cleavage factor
-0.00617429	1	1	greB	transcript cleavage factor
NA	NA	NA	groL	Cpn60 chaperonin GroEL, large subunit of GroESL
NA	NA	NA	groS	Cpn10 chaperonin GroES, small subunit of GroESL
NA	NA	NA	grpE	heat shock protein
0.368463	0.222234	1	grxA	glutaredoxin 1, redox coenzyme for ribonucleotide reductase (RNR1a)
-0.0796096	0.693921	1	grxB	glutaredoxin 2 (Grx2)
-0.0712633	0.846286	1	grxC	glutaredoxin 3
NA	NA	NA	grxD	glutaredoxin-4
-0.199849	0.4347	1	gshA	glutamate-cysteine ligase
0.224505	0.35906	1	gshB	glutathione synthetase
-0.0671019	0.700461	1	gsiA	glutathione transporter ATP-binding protein, ABC superfamily
-0.266593	0.139992	1	gsiB	glutathione periplasmic binding protein, ABC superfamily transporter
0.311629	0.134036	1	gsiC	glutathione transporter, permease component, ABC superfamily
-0.160925	0.456154	1	gsiD	glutathione transporter, permease component, ABC superfamily
-0.121706	0.536142	1	gsk	inosine/guanosine kinase
0.261927	0.100674	1	gspA	general secretory pathway component, cryptic
0.13538	0.487541	1	gspB	part of gsp divergon involved in type II protein secretion
0.278619	0.0932594	1	gspC	general secretory pathway component, cryptic
0.178315	0.279304	1	gspD	general secretory pathway component, cryptic
0.0160952	0.908768	1	gspE	general secretory pathway component, cryptic
0.119493	0.469986	1	gspF	general secretory pathway component, cryptic
-0.00779074	1	1	gspG	pseudopilin, cryptic, general secretion pathway
-0.00400884	1	1	gspH	putative general secretory pathway component, cryptic
0.178048	0.365377	1	gspI	general secretory pathway component, cryptic
0.0924115	0.603857	1	gspJ	putative general secretory pathway component, cryptic
0.146748	0.256039	1	gspK	general secretory pathway component, cryptic
0.244173	0.0536452	1	gspL	general secretory pathway component, cryptic
0.310722	0.10031	1	gspM	general secretory pathway component, cryptic
0.175567	0.314254	1	gspO	bifunctional prepilin leader peptidase/ methylase
0.389138	0.0421446	1	gss	fused glutathionylspermidine amidase/glutathionylspermidine synthetase
-0.204147	0.507575	1	gstA	glutathionine S-transferase
0.027971	0.940064	1	gstB	glutathione S-transferase
-0.547255	0.00374447	1	gtrA	CPS-53 (KpLE1) prophage; bactoprenol-linked glucose translocase (flippase)
-0.146094	0.506733	1	gtrB	CPS-53 (KpLE1) prophage; bactoprenol glucosyl transferase
-0.275791	0.211843	1	gtrS	serotype-specific glucosyl transferase, CPS-53 (KpLE1) prophage
NA	NA	NA	guaA	GMP synthetase (glutamine aminotransferase)
0.788981	0.00449062	1	guaB	IMP dehydrogenase
-0.0835223	0.658301	1	guaC	GMP reductase
-0.0467166	0.824804	1	guaD	guanine deaminase
-0.0268677	0.901933	1	gudD	(D)-glucarate dehydratase 1
0.031831	0.879222	1	gudP	putative D-glucarate transporter
-0.312028	0.103692	1	gudX	glucarate dehydratase-related protein, substrate unknown
0.112431	0.905066	1	gyrA	DNA gyrase (type II topoisomerase), subunit A
NA	NA	NA	gyrB	DNA gyrase, subunit B
-0.0280518	0.934524	1	hcaB	2,3-dihydroxy-2,3-dihydrophenylpropionate dehydrogenase
0.056998	0.854966	1	hcaC	3-phenylpropionate dioxygenase, ferredoxin subunit
0.110078	0.602927	1	hcaD	phenylpropionate dioxygenase, ferredoxin reductase subunit
0.176984	0.345336	1	hcaE	3-phenylpropionate dioxygenase, large (alpha) subunit
-0.0517194	0.843089	1	hcaF	3-phenylpropionate dioxygenase, small (beta) subunit
0.200122	0.389621	1	hcaR	hca operon transcriptional regulator
0.00101049	1	1	hcaT	putative 3-phenylpropionic transporter
-0.0752686	0.685801	1	hchA	glyoxalase III and Hsp31 molecular chaperone
-0.123095	0.476071	1	hcp	hybrid-cluster [4Fe-2S-2O] protein in anaerobic terminal reductases
-0.227501	0.203079	1	hcr	HCP oxidoreductase, NADH-dependent
NA	NA	NA	hda	ATPase regulatory factor involved in DnaA inactivation
-0.401612	0.0683235	1	hdeA	stress response protein acid-resistance protein
-0.340292	0.115555	1	hdeB	acid-resistance protein
-0.244298	0.207341	1	hdeD	acid-resistance membrane protein
-0.401152	0.222166	1	hdfR	flhDC operon transcriptional repressor
-0.0543757	0.816827	1	hdhA	7-alpha-hydroxysteroid dehydrogenase, NAD-dependent
-0.170604	0.311973	1	helD	DNA helicase IV
NA	NA	NA	hemA	glutamyl tRNA reductase
0.408061	0.368835	1	hemB	5-aminolevulinate dehydratase (porphobilinogen synthase)
0.463796	0.201265	1	hemC	hydroxymethylbilane synthase
NA	NA	NA	hemD	uroporphyrinogen III synthase
0.311803	0.408369	1	hemE	uroporphyrinogen decarboxylase
-0.220177	0.349044	1	hemF	coproporphyrinogen III oxidase
NA	NA	NA	hemG	protoporphyrin oxidase, flavoprotein
NA	NA	NA	hemH	ferrochelatase
NA	NA	NA	hemL	glutamate-1-semialdehyde aminotransferase (aminomutase)
-0.360318	0.112744	1	hemN	coproporphyrinogen III oxidase, SAM and NAD(P)H dependent, oxygen-independent
-0.170755	0.346845	1	hemX	putative uroporphyrinogen III methyltransferase
-0.146793	0.422857	1	hemY	putative protoheme IX synthesis protein
-0.444736	0.0256266	1	hflC	modulator for HflB protease specific for phage lambda cII repressor
0.0866945	0.856273	1	hflD	putative lysogenization regulator
-0.60132	0.00127543	1	hflK	modulator for HflB protease specific for phage lambda cII repressor
-0.293589	0.188836	1	hflX	GTPase, stimulated by 50S subunit binding
-0.848219	0.0490999	1	hfq	global sRNA chaperone; HF-I, host factor for RNA phage Q beta replication
0.241828	0.339689	1	hha	modulator of gene expression, with H-NS
0.306009	0.558138	1	hicA	mRNA interferase toxin of the HicAB toxin-antitoxin system
0.703749	0.117725	1	hicB	antitoxin for the HicAB toxin-antitoxin system
NA	NA	NA	higA	antitoxinof the HigB-HigA toxin-antitoxin system
0.19339	0.618796	1	higB	mRNA interferase toxin of the HigB-HigA toxin-antitoxin system
-0.28524	0.223763	1	hinT	purine nucleoside phosphoramidase, dadA activator protein
0.388887	0.166031	1	hipA	inactivating GltX kinase facilitating persister formation; toxin of HipAB TA pair; autokinase
NA	NA	NA	hipB	antitoxin of HipAB toxin-antitoxin system
-0.288902	0.178363	1	hisA	N-(5'-phospho-L-ribosyl-formimino)-5-amino-1- (5'-phosphoribosyl)-4-imidazolecarboxamide isomerase
-0.310103	0.239982	1	hisB	fused histidinol-phosphatase/imidazoleglycerol-phosphate dehydratase
-0.46927	0.168005	1	hisC	histidinol-phosphate aminotransferase
-0.130884	0.472126	1	hisD	bifunctional histidinal dehydrogenase/ histidinol dehydrogenase
-0.455285	0.0755596	1	hisF	imidazole glycerol phosphate synthase, catalytic subunit with HisH
-0.152155	0.458634	1	hisG	ATP phosphoribosyltransferase
-0.158914	0.492022	1	hisH	imidazole glycerol phosphate synthase, glutamine amidotransferase subunit with HisF
-0.465676	0.0365844	1	hisI	fused phosphoribosyl-AMP cyclohydrolase/phosphoribosyl-ATP pyrophosphatase
0.688778	0.00521257	1	hisJ	histidine/lysine/arginine/ornithine transporter subunit
-1.51357	0.00290291	1	hisL	his operon leader peptide
-0.402233	0.0764574	1	hisM	histidine/lysine/arginine/ornithine transporter subunit
0.0167838	0.980576	1	hisP	histidine/lysine/arginine/ornithine transporter subunit
0.139461	0.586067	1	hisQ	histidine/lysine/arginine/ornithine transporter permease subunit
NA	NA	NA	hisR	tRNA-His
NA	NA	NA	hisS	histidyl tRNA synthetase
-0.530727	0.0134678	1	hiuH	hydroxyisourate hydrolase
-1.09027	0.00974308	1	hldD	ADP-L-glycero-D-mannoheptose-6-epimerase, NAD(P)-binding
-0.659605	0.060912	1	hldE	fused heptose 7-phosphate kinase/heptose 1-phosphate adenyltransferase
-0.313566	0.326206	1	hlyE	hemolysin E
0.28975	0.136669	1	hmp	fused nitric oxide dioxygenase/dihydropteridine reductase 2
-0.778969	0.14477	1	hns	global DNA-binding transcriptional dual regulator H-NS
0.136632	0.419214	1	hofB	T2SE secretion family protein; P-loop ATPase superfamily protein
0.165526	0.341089	1	hofC	assembly protein in type IV pilin biogenesis, transmembrane protein
0.187043	0.32581	1	hofM	DNA catabolic putative pilus assembly protein
0.0378578	0.944212	1	hofN	DNA catabolic putative fimbrial assembly protein
0.319012	0.121306	1	hofO	DNA catabolic protein
0.336043	0.163221	1	hofP	DNA catabolic protein
0.290602	0.101671	1	hofQ	DNA catabolic putative fimbrial transporter
-0.0796331	0.934344	1	hokA	toxic polypeptide, small
0.832548	0.0190856	1	hokB	toxic polypeptide, small
0.0680552	0.841413	1	hokC	toxic membrane protein, small
-0.764674	0.0322297	1	hokD	Qin prophage; small toxic polypeptide
0.34299	0.37796	1	hokE	toxic polypeptide, small
NA	NA	NA	holA	DNA polymerase III, delta subunit
NA	NA	NA	holB	DNA polymerase III, delta prime subunit
-0.0564914	1	1	holC	DNA polymerase III, chi subunit
NA	NA	NA	holD	DNA polymerase III, psi subunit
1.31102	0.00688876	1	holE	DNA polymerase III, theta subunit
-0.0632057	0.816457	1	hpf	ribosome hibernation promoting factor HPF; stabilizes 70S dimers (100S)
0.203362	0.391813	1	hpt	hypoxanthine phosphoribosyltransferase
0.000412836	1	1	hrpA	putative ATP-dependent helicase
0.0583855	0.733347	1	hrpB	putative ATP-dependent helicase
-0.976007	0.0303592	1	hscA	DnaK-like molecular chaperone specific for IscU
NA	NA	NA	hscB	HscA co-chaperone, J domain-containing protein Hsc56; IscU-specific chaperone HscAB
-0.0309629	0.873742	1	hscC	Hsp70 family chaperone Hsc62, binds to RpoD and inhibits transcription
-0.315045	0.107409	1	hsdM	DNA methyltransferase M
-0.466283	0.00672329	1	hsdR	endonuclease R Type I restriction enzyme
-0.283224	0.117429	1	hsdS	specificity determinant for hsdM and hsdR
0.712305	0.010927	1	hslJ	heat-inducible lipoprotein involved in novobiocin resistance
0.132399	0.468558	1	hslO	heat shock protein Hsp33
0.175106	0.402644	1	hslR	ribosome-associated heat shock protein Hsp15
0.370589	0.0404082	1	hslU	molecular chaperone and ATPase component of HslUV protease
0.146635	0.508732	1	hslV	peptidase component of the HslUV protease
-0.172472	0.406752	1	hspQ	heat shock protein involved in degradation of mutant DnaA; hemimethylated oriC DNA-binding protein
0.295991	0.0786094	1	hsrA	putative multidrug or homocysteine efflux system
0.141933	0.392938	1	htpG	protein refolding molecular co-chaperone Hsp90, Hsp70-dependent; heat-shock protein; ATPase
0.367958	0.249525	1	htpX	putative endopeptidase
-0.120884	0.5213	1	htrE	putative outer membrane usher protein
-0.182787	0.498265	1	hupA	HU, DNA-binding transcriptional regulator, alpha subunit
0.268243	0.247585	1	hupB	HU, DNA-binding transcriptional regulator, beta subunit
0.126384	0.50335	1	hyaA	hydrogenase 1, small subunit
0.106443	0.530615	1	hyaB	hydrogenase 1, large subunit
-0.168459	0.490088	1	hyaC	hydrogenase 1, b-type cytochrome subunit
-0.164375	0.421674	1	hyaD	hydrogenase 1 maturation protease
-0.1777	0.592909	1	hyaE	putative HyaA chaperone
-0.020444	0.965214	1	hyaF	protein involved in nickel incorporation into hydrogenase-1 proteins
0.00144813	1	1	hybA	hydrogenase 2 4Fe-4S ferredoxin-type component
0.0211152	0.920497	1	hybB	putative hydrogenase 2 cytochrome b type component
0.161194	0.365208	1	hybC	hydrogenase 2, large subunit
-0.11008	0.745266	1	hybD	maturation protease for hydrogenase 2
-0.163964	0.531945	1	hybE	hydrogenase 2-specific chaperone
-0.1654	0.525696	1	hybF	protein involved with the maturation of hydrogenases 1 and 2
-0.424624	0.14945	1	hybG	hydrogenase 2 accessory protein
0.00225754	1	1	hybO	hydrogenase 2, small subunit
-0.0792114	0.851234	1	hycA	regulator of the transcriptional regulator FhlA
-0.159633	0.492941	1	hycB	hydrogenase 3, Fe-S subunit
-0.021205	0.904039	1	hycC	hydrogenase 3, membrane subunit
-0.00173787	1	1	hycD	hydrogenase 3, membrane subunit
0.134183	0.470956	1	hycE	hydrogenase 3, large subunit
0.0801475	0.742545	1	hycF	formate hydrogenlyase complex iron-sulfur protein
0.218239	0.34329	1	hycG	hydrogenase 3 and formate hydrogenase complex, HycG subunit
0.0339339	0.948478	1	hycH	hydrogenase 3 maturation protein
0.140913	0.702979	1	hycI	protease involved in processing C-terminal end of HycE
0.215485	0.42626	1	hydN	formate dehydrogenase-H, [4Fe-4S] ferredoxin subunit
0.523314	0.0386384	1	hyfA	hydrogenase 4, 4Fe-4S subunit
-0.264247	0.144331	1	hyfB	hydrogenase 4, membrane subunit
-0.278026	0.287848	1	hyfC	hydrogenase 4, membrane subunit
-0.394323	0.0355846	1	hyfD	hydrogenase 4, membrane subunit
0.0507906	0.85585	1	hyfE	hydrogenase 4, membrane subunit
-0.0973973	0.610792	1	hyfF	hydrogenase 4, membrane subunit
0.152756	0.474706	1	hyfG	hydrogenase 4, subunit
-0.109898	0.657302	1	hyfH	hydrogenase 4, Fe-S subunit
-0.358541	0.110552	1	hyfI	hydrogenase 4, Fe-S subunit
-0.333168	0.233446	1	hyfJ	putative processing element hydrogenase 4
0.00267896	1	1	hyfR	hydrogenase-4 transcriptional activator
0.0568579	0.784685	1	hyi	hydroxypyruvate isomerase
0.0732779	0.814503	1	hypA	protein involved in nickel insertion into hydrogenases 3
0.442342	0.0599496	1	hypB	GTP hydrolase involved in nickel liganding into hydrogenases
-0.303751	0.316452	1	hypC	hydrogenase maturation protein
0.128146	0.525877	1	hypD	hydrogenase maturation protein
0.0691339	0.769415	1	hypE	carbamoyl dehydratase, hydrogenases 1,2,3 maturation protein
0.270113	0.130179	1	hypF	carbamoyl phosphate phosphatase and maturation protein for [NiFe] hydrogenases
-0.0801613	0.841243	1	hypT	hypochlorite-responsive transcription factor
0.00462829	1	1	hyuA	D-stereospecific phenylhydantoinase
-0.44876	0.0138718	1	iaaA	Isoaspartyl peptidase
-0.191063	0.397605	1	iadA	isoaspartyl dipeptidase
0.0394574	0.853992	1	iap	aminopeptidase in alkaline phosphatase isozyme conversion
0.269548	0.492072	1	ibaG	acid stress protein; putative transcriptional regulator, BolA family
0.340333	0.170463	1	ibpA	heat shock chaperone
0.0723316	0.757628	1	ibpB	heat shock chaperone
-0.87989	0.0766284	1	ibsA	toxic membrane protein
NA	NA	NA	ibsB	toxic membrane protein
0.563316	0.272744	1	ibsC	toxic membrane protein
NA	NA	NA	ibsD	toxic membrane protein
NA	NA	NA	ibsE	toxic membrane protein
0.516407	0.235047	1	icd	e14 prophage; isocitrate dehydrogenase, specific for NADP+
0.197856	0.683897	1	icdC	-
0.0113155	0.980464	1	iclR	transcriptional repressor
0.314661	0.132119	1	idi	isopentenyl diphosphate isomerase
0.0113116	0.955892	1	idnD	L-idonate 5-dehydrogenase, NAD-binding
-0.325488	0.124097	1	idnK	D-gluconate kinase, thermosensitive
-0.0405311	0.863176	1	idnO	5-keto-D-gluconate-5-reductase
-0.0397441	0.841691	1	idnR	transcriptional repressor, 5-gluconate-binding
-0.271306	0.146214	1	idnT	L-idonate and D-gluconate transporter
-1.68705	0.000194878	0.767817	ihfA	integration host factor (IHF), DNA-binding protein, alpha subunit
0.243289	0.369846	1	ihfB	integration host factor (IHF), DNA-binding protein, beta subunit
NA	NA	NA	ileS	isoleucyl-tRNA synthetase
NA	NA	NA	ileT	tRNA-Ile
NA	NA	NA	ileU	tRNA-Ile
NA	NA	NA	ileV	tRNA-Ile
NA	NA	NA	ileX	tRNA-Ile
-0.0948505	0.744431	1	ileY	tRNA-Ile
0.329743	0.137094	1	ilvA	L-threonine dehydratase, biosynthetic; also known as threonine deaminase
0.188228	0.307357	1	ilvB	acetolactate synthase 2 large subunit
0.283385	0.0799323	1	ilvC	ketol-acid reductoisomerase, NAD(P)-binding
0.241434	0.138077	1	ilvD	dihydroxyacid dehydratase
0.242575	0.159131	1	ilvE	branched-chain amino-acid aminotransferase
0.182945	0.276599	1	ilvG	-
0.0376759	0.885715	1	ilvH	acetolactate synthase 3, small subunit, valine-sensitive
0.102525	0.615848	1	ilvI	acetolactate synthase 3 large subunit
0.548444	0.253259	1	ilvL	ilvG operon leader peptide
0.214245	0.400288	1	ilvM	acetolactate synthase 2 small subunit
0.457632	0.211549	1	ilvN	acetolactate synthase 1 small subunit
NA	NA	NA	ilvX	uncharacterized protein
0.33068	0.0607208	1	ilvY	transcriptional activator of ilvC; autorepressor
0.344111	0.127447	1	inaA	acid-inducible Kdo/WaaP family putative kinase
NA	NA	NA	infA	translation initiation factor IF-1
-0.600563	0.256626	1	infB	translation initiation factor IF-2
NA	NA	NA	infC	translation initiation factor IF-3
-0.609352	0.0511143	1	insA	IS1 repressor TnpA
-0.0724199	0.789504	1	insA	IS1 repressor TnpA
-0.0171363	1	1	insA	IS1 repressor TnpA
0.0093267	1	1	insA	IS1 repressor TnpA
0.0916469	0.80167	1	insA	IS1 repressor TnpA
0.44031	0.0220459	1	insA	IS1 repressor TnpA
0.53122	0.0728297	1	insA	IS1 repressor TnpA
-0.161012	0.541688	1	insB1	IS1 transposase B
-0.157705	0.550205	1	insB1	-
-0.0434963	0.867626	1	insB1	IS1 transposase B
0.188303	0.510054	1	insB1	IS1 transposase B
0.235224	0.309637	1	insB1	IS1 transposase B
0.351583	0.132721	1	insB1	IS1 transposase B
0.612178	0.00315677	1	insB1	IS1 transposase B
-0.311078	0.369606	1	insC1	IS2 repressor TnpA
-0.203089	0.489386	1	insC1	IS2 repressor TnpA
-0.0591939	0.836137	1	insC1	IS2 repressor TnpA
0.0845283	0.734178	1	insC1	IS2 repressor TnpA
0.477423	0.0102261	1	insC1	IS2 repressor TnpA
0.611232	0.00157212	1	insC1	IS2 repressor TnpA
-0.473393	0.0262667	1	insD1	IS2 transposase TnpB
-0.267056	0.152443	1	insD1	IS2 transposase TnpB
-0.232531	0.22189	1	insD1	IS2 transposase TnpB
-0.164235	0.382971	1	insD1	IS2 transposase TnpB
0.172412	0.317655	1	insD1	IS2 transposase TnpB
0.249189	0.143676	1	insD1	IS2 transposase TnpB
0.550142	0.00593048	1	insD1	-
-0.541178	0.125942	1	insE1	IS3 transposase A
-0.362694	0.250533	1	insE1	IS3 transposase A
-0.336155	0.239117	1	insE1	IS3 transposase A
-0.0183604	1	1	insE1	IS3 transposase A
0.0365048	0.884945	1	insE1	IS3 transposase A
-0.473324	0.0112179	1	insF1	IS3 transposase B
-0.19421	0.29377	1	insF1	IS3 transposase B
-0.0804641	0.751884	1	insF1	IS3 transposase B
0.0529011	0.811812	1	insF1	IS3 transposase B
0.100174	0.622237	1	insF1	IS3 transposase B
-0.533761	0.0119852	1	insG	IS4 transposase
-0.478385	0.0147795	1	insH1	IS5 transposase and trans-activator
-0.444961	0.0225986	1	insH1	IS5 transposase and trans-activator
-0.208086	0.276409	1	insH1	IS5 transposase and trans-activator
-0.12975	0.555407	1	insH1	IS5 transposase and trans-activator
0.00329914	0.989335	1	insH1	IS5 transposase and trans-activator
0.0780254	0.741148	1	insH1	IS5 transposase and trans-activator
0.16847	0.325205	1	insH1	IS5 transposase and trans-activator
0.208689	0.356898	1	insH1	-
0.313246	0.0719349	1	insH1	IS5 transposase and trans-activator
0.346959	0.0828522	1	insH1	IS5 transposase and trans-activator
0.483409	0.0324251	1	insH1	IS5 transposase and trans-activator
-0.101955	0.691573	1	insI1	IS30 transposase
0.155835	0.411555	1	insI1	IS30 transposase
0.265434	0.485906	1	insI1	-
0.695192	0.000386731	1	insI1	IS30 transposase
0.0278682	0.927276	1	insJ	IS150 transposase A
0.0434068	0.809754	1	insK	IS150 transposase B
-0.220475	0.307538	1	insL1	IS186 transposase
0.232271	0.235157	1	insL1	IS186 transposase
0.27627	0.13622	1	insL1	IS186 transposase
-0.464456	0.411393	1	insM	-
0.355792	0.287422	1	insP	-
-0.0651313	0.842097	1	insQ	IS609 transposase B
0.402432	0.238781	1	insX	-
-0.226675	0.252517	1	insZ	-
-0.143247	0.518596	1	intA	CP4-57 prophage; integrase
-0.317358	0.0659871	1	intB	-
-0.450681	0.0127253	1	intD	DLP12 prophage; putative phage integrase
-0.0900736	0.6896	1	intE	e14 prophage; putative integrase
-0.135746	0.542593	1	intF	CP4-6 prophage; putative phage integrase
0.0567348	0.871441	1	intG	-
-0.654454	0.0876076	1	intK	-
0.114461	0.567806	1	intQ	-
0.43977	0.0136403	1	intR	Rac prophage; integrase
-0.619974	0.0305057	1	intS	CPS-53 (KpLE1) prophage; putative prophage CPS-53 integrase
0.244346	0.247941	1	intZ	CPZ-55 prophage; putative phage integrase
-0.162477	0.480936	1	iraD	RpoS stabilzer after DNA damage, anti-RssB factor
NA	NA	NA	iraM	RpoS stabilzer during Mg starvation, anti-RssB factor
0.0800391	0.669829	1	iraP	anti-RssB factor, RpoS stabilzer during Pi starvation; anti-adapter protein
NA	NA	NA	iroK	3-hydroxypropionic acid resistance peptide
NA	NA	NA	iscA	FeS cluster assembly protein
0.315398	0.304272	1	iscR	isc operon transcriptional repressor; suf operon transcriptional activator; oxidative stress- and iron starvation-inducible; autorepressor
NA	NA	NA	iscS	cysteine desulfurase (tRNA sulfurtransferase), PLP-dependent
NA	NA	NA	iscU	iron-sulfur cluster assembly scaffold protein
-0.315363	0.389786	1	iscX	Iron binding protein associated with IscS; putative molecular adaptor of IscS function
NA	NA	NA	ispA	geranyltranstransferase
0.367611	0.488202	1	ispB	octaprenyl diphosphate synthase
NA	NA	NA	ispD	4-diphosphocytidyl-2C-methyl-D-erythritol synthase
NA	NA	NA	ispE	4-diphosphocytidyl-2-C-methylerythritol kinase
NA	NA	NA	ispF	2C-methyl-D-erythritol 2,4-cyclodiphosphate synthase
NA	NA	NA	ispG	1-hydroxy-2-methyl-2-(E)-butenyl 4-diphosphate synthase
NA	NA	NA	ispH	4-hydroxy-3-methylbut-2-enyl diphosphate reductase, 4Fe-4S protein
NA	NA	NA	ispU	undecaprenyl pyrophosphate synthase
-0.965865	0.0233798	1	isrC	-
NA	NA	NA	istR	-
NA	NA	NA	ivbL	ilvB operon leader peptide
0.0427263	0.899688	1	ivy	inhibitor of c-type lysozyme, periplasmic
-0.574015	0.0132463	1	jayE	-
-0.231786	0.271654	1	katE	catalase HPII, heme d-containing
0.147637	0.394088	1	katG	catalase-peroxidase HPI, heme b-containing
0.230802	0.221707	1	kbaY	tagatose 6-phosphate aldolase 1, kbaY subunit
-0.38758	0.0534276	1	kbaZ	tagatose 6-phosphate aldolase 1, kbaZ subunit
-0.586735	0.0174728	1	kbl	glycine C-acetyltransferase
0.0162468	0.94666	1	kch	voltage-gated potassium channel
-0.0366995	0.874752	1	kdgK	2-dehydro-3-deoxygluconokinase
0.491415	0.0505868	1	kdgR	KDG regulon transcriptional repressor
0.324922	0.12777	1	kdgT	2-keto-3-deoxy-D-gluconate transporter
-0.244354	0.164459	1	kdpA	potassium translocating ATPase, subunit A
-0.308509	0.0734423	1	kdpB	potassium translocating ATPase, subunit B
-0.556217	0.024869	1	kdpC	potassium translocating ATPase, subunit C
-0.29688	0.142044	1	kdpD	fused sensory histidine kinase in two-component regulatory system with KdpE: signal sensing protein
0.00724655	1	1	kdpE	response regulator in two-component regulatory system with KdpD
NA	NA	NA	kdpF	potassium ion accessory transporter subunit
NA	NA	NA	kdsA	3-deoxy-D-manno-octulosonate 8-phosphate synthase
NA	NA	NA	kdsB	3-deoxy-manno-octulosonate cytidylyltransferase
0.24849	0.318243	1	kdsC	3-deoxy-D-manno-octulosonate 8-phosphate phosphatase
0.166448	0.380371	1	kdsD	D-arabinose 5-phosphate isomerase
-0.0370286	0.868458	1	kduD	hexuronate dehydrogenase; hexuronate utilization in high osmolarity
-0.395485	0.022904	1	kduI	hexuronate isomerase; hexuronate utilization in high osmolarity
0.123388	0.460756	1	kefB	potassium:proton antiporter
-0.142245	0.411532	1	kefC	potassium:proton antiporter
-0.21714	0.312561	1	kefF	potassium-efflux system ancillary protein for KefC, glutathione-regulated; quinone oxidoreductase, FMN-dependent
0.113167	0.630179	1	kefG	potassium-efflux system ancillary protein for KefB, glutathione-regulated
-0.196362	0.454198	1	kgtP	alpha-ketoglutarate transporter
0.397343	0.312689	1	kilR	Rac prophage; inhibitor of ftsZ, killing protein
-0.17312	0.503656	1	kptA	RNA 2'-phosphotransferase
0.0836076	0.622691	1	kup	potassium transporter
0.388248	0.0214416	1	lacA	thiogalactoside acetyltransferase
0.439265	0.0803361	1	lacI	lactose-inducible lac operon transcriptional repressor
0.227832	0.171311	1	lacY	lactose permease
0.170803	0.340082	1	lacZ	beta-D-galactosidase
-0.583312	0.0221032	1	lafU	-
-0.309938	0.127552	1	lamB	maltose outer membrane porin (maltoporin)
-0.701194	0.00161926	1	ldcA	murein tetrapeptide carboxypeptidase; LD-carboxypeptidase A
0.238428	0.174616	1	ldcC	lysine decarboxylase 2, constitutive
0.212876	0.35908	1	ldhA	fermentative D-lactate dehydrogenase, NAD-dependent
NA	NA	NA	ldrA	toxic polypeptide, small
0.52649	0.272744	1	ldrB	toxic polypeptide, small
-0.412173	0.412596	1	ldrC	toxic polypeptide, small
0.419396	0.248217	1	ldrD	toxic polypeptide, small
-0.345754	0.0937722	1	ldtA	L,D-transpeptidase linking Lpp to murein
0.162945	0.426974	1	ldtB	L,D-transpeptidase linking Lpp to murein
0.131413	0.576198	1	ldtC	L,D-transpeptidase linking Lpp to murein
0.29692	0.137119	1	ldtD	murein L,D-transpeptidase
-0.328701	0.173926	1	ldtE	murein L,D-transpeptidase
-0.15282	0.63456	1	lepA	back-translocating elongation factor EF4, GTPase
NA	NA	NA	lepB	leader peptidase (signal peptidase I)
0.0600537	0.766744	1	leuA	2-isopropylmalate synthase
-0.162963	0.417399	1	leuB	3-isopropylmalate dehydrogenase, NAD(+)-dependent
0.016672	0.950245	1	leuC	3-isopropylmalate dehydratase large subunit
-0.0624276	0.804423	1	leuD	3-isopropylmalate dehydratase small subunit
0.135863	0.474759	1	leuE	leucine efflux protein
0.21095	0.459437	1	leuL	leu operon leader peptide
0.205801	0.20373	1	leuO	global transcription factor
NA	NA	NA	leuP	tRNA-Leu
NA	NA	NA	leuQ	tRNA-Leu
NA	NA	NA	leuS	leucyl-tRNA synthetase
NA	NA	NA	leuT	tRNA-Leu
NA	NA	NA	leuU	tRNA-Leu
NA	NA	NA	leuV	tRNA-Leu
NA	NA	NA	leuW	tRNA-Leu
NA	NA	NA	leuX	tRNA-Leu
NA	NA	NA	leuZ	tRNA-Leu
NA	NA	NA	lexA	transcriptional repressor of SOS regulon
-0.522267	0.0144998	1	lfhA	-
NA	NA	NA	lgt	phosphatidylglycerol-prolipoprotein diacylglyceryl transferase
0.00953147	1	1	lhgO	L-2-hydroxyglutarate oxidase
-0.207912	0.299099	1	lhr	putative ATP-dependent helicase
NA	NA	NA	ligA	DNA ligase, NAD(+)-dependent
0.188368	0.286781	1	ligB	DNA ligase, NAD(+)-dependent
-0.0654655	0.815398	1	ligT	2'-5' RNA ligase
NA	NA	NA	lipA	lipoate synthase
NA	NA	NA	lipB	octanoyltransferase; octanoyl-[ACP]:protein N-octanoyltransferase
0.126656	0.713864	1	lit	e14 prophage; cell death peptidase, inhibitor of T4 late gene expression
0.0251758	0.941136	1	livF	leucine/isoleucine/valine transporter subunit
-0.0795125	0.734601	1	livG	leucine/isoleucine/valine transporter subunit
-0.00330875	1	1	livH	leucine/isoleucine/valine transporter subunit
0.22992	0.25125	1	livJ	leucine/isoleucine/valine transporter subunit
0.120087	0.593294	1	livK	leucine transporter subunit
-0.0987524	0.62322	1	livM	leucine/isoleucine/valine transporter subunit
-0.341365	0.0680401	1	lldD	L-lactate dehydrogenase, FMN-linked
-0.28249	0.158181	1	lldP	L-lactate permease
-0.237005	0.282196	1	lldR	dual role activator/repressor for lldPRD operon
NA	NA	NA	lnt	apolipoprotein N-acyltransferase
0.216396	0.361625	1	loiP	Phe-Phe periplasmic metalloprotease, OM lipoprotein; low salt-inducible; heat shock protein that binds Era
NA	NA	NA	lolA	lipoprotein chaperone
NA	NA	NA	lolB	lipoprotein localization factor
NA	NA	NA	lolC	lipoprotein-releasing system transmembrane protein
NA	NA	NA	lolD	outer membrane-specific lipoprotein transporter subunit
NA	NA	NA	lolE	lipoprotein-releasing system transmembrane protein
-1.56239	6.61805e-08	0.000260751	lon	DNA-binding ATP-dependent protease La
NA	NA	NA	lpd	lipoamide dehydrogenase, E3 component is part of three enzyme complexes
-0.0720742	0.772806	1	lplA	lipoate-protein ligase A
-0.24648	0.20206	1	lplT	lysophospholipid transporter
-0.363985	0.0447014	1	lpoA	OM lipoprotein stimulator of MrcA transpeptidase
-0.842692	0.000170711	0.6726	lpoB	OM lipoprotein stimulator of MrcB transpeptidase
0.295932	0.504765	1	lpp	murein lipoprotein
NA	NA	NA	lptA	periplasmic LPS-binding protein
NA	NA	NA	lptB	lipopolysaccharide export ABC transporter ATP-binding protein of the LptBFGC export complex
0.402396	0.27267	1	lptC	lipopolysaccharide export, IM-tethered periplasmic protein of the LptBFGC export complex
-0.0203928	1	1	lptD	LPS assembly OM complex LptDE, beta-barrel component
NA	NA	NA	lptE	LPS assembly OM complex LptDE, lipoprotein component
NA	NA	NA	lptF	lipopolysaccharide export ABC permease of the LptBFGC export complex
NA	NA	NA	lptG	lipopolysaccharide export ABC permease of the LptBFGC export complex
NA	NA	NA	lpxA	UDP-N-acetylglucosamine acetyltransferase
0.253714	0.677759	1	lpxB	tetraacyldisaccharide-1-P synthase
NA	NA	NA	lpxC	UDP-3-O-acyl N-acetylglucosamine deacetylase
NA	NA	NA	lpxD	UDP-3-O-(3-hydroxymyristoyl)-glucosamine N-acyltransferase
NA	NA	NA	lpxH	UDP-2,3-diacylglucosamine pyrophosphohydrolase
0.749257	0.115808	1	lpxK	lipid A 4'kinase
NA	NA	NA	lpxL	lauryl-acyl carrier protein (ACP)-dependent acyltransferase
0.503838	0.0217159	1	lpxM	myristoyl-acyl carrier protein (ACP)-dependent acyltransferase
0.0228901	0.927277	1	lpxP	palmitoleoyl-acyl carrier protein (ACP)-dependent acyltransferase
0.828264	0.00083722	1	lpxT	lipid A 1-diphosphate synthase; undecaprenyl pyrophosphate:lipid A 1-phosphate phosphotransferase
0.205292	0.219939	1	lrhA	transcriptional repressor of flagellar, motility and chemotaxis genes
-0.260882	0.188436	1	lrp	leucine-responsive global transcriptional regulator
NA	NA	NA	lspA	prolipoprotein signal peptidase (signal peptidase II)
-0.152151	0.512546	1	lsrA	autoinducer 2 import ATP-binding protein
0.367555	0.133194	1	lsrB	autoinducer 2-binding protein
-0.0563598	0.882989	1	lsrC	autoinducer 2 import system permease protein
-0.234965	0.346331	1	lsrD	autoinducer 2 import system permease protein
0.326119	0.243284	1	lsrF	putative autoinducer-2 (AI-2) aldolase
0.368523	0.386635	1	lsrG	autoinducer-2 (AI-2) degrading protein LsrG
0.0154023	0.923437	1	lsrK	autoinducer-2 (AI-2) kinase
-0.0672525	0.820128	1	lsrR	lsr operon transcriptional repressor
-0.0855154	0.640311	1	ltaE	L-allo-threonine aldolase, PLP-dependent
0.0507671	0.953923	1	luxS	S-ribosylhomocysteine lyase
-0.123907	0.538577	1	lysA	diaminopimelate decarboxylase, PLP-binding
0.118429	0.523843	1	lysC	lysine-sensitive aspartokinase 3
-0.116216	0.536541	1	lysP	lysine transporter
NA	NA	NA	lysQ	tRNA-Lys
-0.0840552	0.693934	1	lysR	transcriptional activator of lysA; autorepressor
NA	NA	NA	lysS	lysine tRNA synthetase, constitutive
NA	NA	NA	lysT	tRNA-Lys
-0.134695	0.423761	1	lysU	lysine tRNA synthetase, inducible
NA	NA	NA	lysV	tRNA-Lys
NA	NA	NA	lysW	tRNA-Lys
NA	NA	NA	lysY	tRNA-Lys
NA	NA	NA	lysZ	tRNA-Lys
-0.0313069	0.88554	1	lyxK	L-xylulose kinase
-0.0133106	0.962074	1	maa	maltose O-acetyltransferase
-0.0310973	0.89419	1	macA	macrolide transporter subunit, membrane fusion protein (MFP) component
-0.0247121	0.903139	1	macB	fused macrolide transporter subunits of ABC superfamily: ATP-binding component/membrane component
-0.2516	0.179144	1	maeA	malate dehydrogenase, (decarboxylating, NAD-requiring) (malic enzyme)
-0.215362	0.359537	1	maeB	malic enzyme: putative oxidoreductase/putative phosphotransacetylase
-0.374418	0.114815	1	mak	manno(fructo)kinase
0.136676	0.522323	1	malE	maltose transporter subunit
-0.244999	0.224818	1	malF	maltose transporter subunit
0.117283	0.639866	1	malG	maltose transporter subunit
-0.806826	0.001865	1	malI	transcriptional repressor of Mal regulon
0.00814868	0.972702	1	malK	fused maltose transport subunit, ATP-binding component of ABC superfamily/regulatory protein
-0.0555549	0.871969	1	malM	maltose regulon periplasmic protein
0.173986	0.304994	1	malP	maltodextrin phosphorylase
0.0979556	0.566724	1	malQ	4-alpha-glucanotransferase (amylomaltase)
-0.0355608	0.853196	1	malS	alpha-amylase
0.281591	0.0911969	1	malT	mal regulon transcriptional activator
0.12123	0.606811	1	malX	fused maltose and glucose-specific PTS enzymes: IIB component, IIC component
-0.0770834	0.767388	1	malY	bifunctional beta-cystathionase, PLP-dependent/ regulator of maltose regulon
-0.0893983	0.626032	1	malZ	maltodextrin glucosidase
0.523035	0.0406353	1	manA	mannose-6-phosphate isomerase
-0.107054	0.61627	1	manX	fused mannose-specific PTS enzymes: IIA component/IIB component
0.0716647	0.744446	1	manY	mannose-specific enzyme IIC component of PTS
0.183773	0.400105	1	manZ	mannose-specific enzyme IID component of PTS
NA	NA	NA	map	methionine aminopeptidase
-0.0135888	1	1	marA	multiple antibiotic resistance transcriptional regulator
-0.563741	0.168594	1	marB	mar operon regulator, periplasmic
-0.145208	0.67648	1	marC	UPF0056 family inner membrane protein
1.36329	0.000494913	1	marR	transcriptional repressor of multiple antibiotic resistance
0.287604	0.443181	1	matP	Ter macrodomain organizer matS-binding protein
0.358092	0.360137	1	mazE	antitoxin of the ChpA-ChpR toxin-antitoxin system
0.249455	0.382109	1	mazF	mRNA interferase toxin, antitoxin is MazE
-0.105468	0.683581	1	mazG	nucleoside triphosphate pyrophosphohydrolase
1.10258	0.0309348	1	mcaS	-
-0.570515	0.0604498	1	mcbA	colanic acid mucoidy stimulation protein
-0.138126	0.524615	1	mcbR	colanic acid and biofilm gene transcriptional regulator, MqsR-controlled
-0.277435	0.3166	1	mcrA	putative 5-methylcytosine/5-hydroxymethylcytosine-specific restriction nuclease; 5-methylcytosine DNA binding protein; e14 prophage gene
-0.243242	0.179458	1	mcrB	5-methylcytosine-specific restriction enzyme McrBC, subunit McrB
-0.175815	0.509726	1	mcrC	5-methylcytosine-specific restriction enzyme McrBC, subunit McrC
0.0625646	0.774451	1	mdaB	NADPH quinone reductase
-0.242899	0.244335	1	mdfA	multidrug efflux system protein
0.29847	0.122761	1	mdh	malate dehydrogenase, NAD(P)-binding
0.0438184	0.818972	1	mdlA	putative multidrug transporter subunit of ABC superfamily, ATP-binding component
-0.158386	0.365138	1	mdlB	putative multidrug transporter subunit of ABC superfamily, ATP-binding component
0.279356	0.20058	1	mdtA	multidrug efflux system, subunit A
-0.023152	0.895321	1	mdtB	multidrug efflux system, subunit B
-0.0681253	0.682305	1	mdtC	multidrug efflux system, subunit C
-0.215944	0.38099	1	mdtD	putative arabinose efflux transporter
-0.61267	0.00126353	1	mdtE	anaerobic multidrug efflux transporter, ArcA-regulated
-0.457403	0.00528059	1	mdtF	anaerobic multidrug efflux transporter, ArcA-regulated
-0.483911	0.00798069	1	mdtG	putative drug efflux system protein
0.00751835	0.993107	1	mdtH	multidrug resistance efflux transporter conferring overexpression resistance to norfloxacin and enoxacin
0.346391	0.217639	1	mdtI	multidrug efflux system transporter
0.493768	0.0550316	1	mdtJ	multidrug efflux system transporter
-0.136465	0.526644	1	mdtK	multidrug efflux system transporter
0.0143413	0.950686	1	mdtL	multidrug efflux system protein
-0.350164	0.116059	1	mdtM	multidrug efflux system protein
-0.125404	0.603652	1	mdtN	membrane fusion protein of efflux pump
0.191539	0.346346	1	mdtO	membrane translocase (MDR) of MdtNOP efflux pump, PET family
0.365639	0.0764207	1	mdtP	outer membrane factor of efflux pump
0.0391992	0.855465	1	mdtQ	-
-0.231031	0.210391	1	melA	alpha-galactosidase, NAD(P)-binding
0.0579406	0.743647	1	melB	melibiose:sodium symporter
-0.187016	0.375731	1	melR	melibiose operon transcriptional regulator; autoregulator
0.268772	0.173769	1	menA	1,4-dihydroxy-2-naphthoate octaprenyltransferase
-0.434066	0.0318294	1	menB	dihydroxynaphthoic acid synthetase
-0.41117	0.0235298	1	menC	O-succinylbenzoyl-CoA synthase
-0.298541	0.0826768	1	menD	2-succinyl-5-enolpyruvyl-6-hydroxy-3- cyclohexene-1-carboxylate synthase; SEPHCHC synthase
-0.0287785	0.872089	1	menE	O-succinylbenzoate-CoA ligase
-0.261676	0.149983	1	menF	isochorismate synthase 2
-0.317602	0.149961	1	menH	2-succinyl-6-hydroxy-2, 4-cyclohexadiene-1-carboxylate synthase
0.95536	0.00833322	1	menI	1,4-dihydroxy-2-naphthoyl-CoA hydrolase
-0.0251627	0.914627	1	mepA	murein DD-endopeptidase
0.711558	0.049678	1	mepH	murein DD-endopeptidase, space-maker hydrolase
0.240116	0.199164	1	mepM	murein DD-endopeptidase, space-maker hydrolase, septation protein
0.618809	0.00103374	1	mepS	murein DD-endopeptidase, space-maker hydrolase, mutational suppressor of prc thermosensitivity, outer membrane lipoprotein
0.30771	0.226227	1	metA	homoserine O-transsuccinylase
0.189726	0.428137	1	metB	cystathionine gamma-synthase, PLP-dependent
0.287592	0.134865	1	metC	cystathionine beta-lyase, PLP-dependent
0.202995	0.231123	1	metE	5-methyltetrahydropteroyltriglutamate- homocysteine S-methyltransferase
0.172288	0.427722	1	metF	5,10-methylenetetrahydrofolate reductase
-1.50691	0.000236856	0.933212	metG	methionyl-tRNA synthetase
-0.240331	0.143843	1	metH	homocysteine-N5-methyltetrahydrofolate transmethylase, B12-dependent
-0.0597851	0.744834	1	metI	DL-methionine transporter subunit
NA	NA	NA	metJ	transcriptional repressor, S-adenosylmethionine-binding
NA	NA	NA	metK	S-adenosylmethionine synthetase
0.00887717	0.97182	1	metL	Bifunctional aspartokinase/homoserine dehydrogenase 2
0.0258844	0.893815	1	metN	DL-methionine transporter subunit
0.278022	0.144066	1	metQ	DL-methionine transporter subunit
-0.00684217	1	1	metR	methionine biosynthesis regulon transcriptional regulator
NA	NA	NA	metT	tRNA-Met
NA	NA	NA	metU	tRNA-Met
NA	NA	NA	metV	tRNA-Met
NA	NA	NA	metW	tRNA-Met
NA	NA	NA	metY	tRNA-Met
NA	NA	NA	metZ	tRNA-Met
-0.804017	1.14315e-06	0.00450401	mfd	transcription-repair coupling factor
0.24216	0.13882	1	mglA	fused methyl-galactoside transporter subunits of ABC superfamily: ATP-binding components
0.095529	0.657696	1	mglB	methyl-galactoside transporter subunit
0.153013	0.398839	1	mglC	methyl-galactoside transporter subunit
NA	NA	NA	mgrB	regulatory peptide for PhoPQ, feedback inhibition
0.165724	0.889883	1	mgrR	-
-0.854743	0.000404728	1	mgsA	methylglyoxal synthase
-0.257425	0.138934	1	mgtA	magnesium transporter
NA	NA	NA	mgtL	regulatory leader peptide for mgtA
-0.275766	0.293284	1	mhpA	3-(3-hydroxyphenyl)propionate hydroxylase
-0.237397	0.274772	1	mhpB	2,3-dihydroxyphenylpropionate 1,2-dioxygenase
0.120813	0.663203	1	mhpC	2-hydroxy-6-ketonona-2,4-dienedioic acid hydrolase
-0.170848	0.456601	1	mhpD	2-keto-4-pentenoate hydratase
-0.251988	0.248286	1	mhpE	4-hyroxy-2-oxovalerate/4-hydroxy-2-oxopentanoic acid aldolase, class I
-0.0752397	0.81493	1	mhpF	acetaldehyde-CoA dehydrogenase II, NAD-binding
0.452073	0.0574536	1	mhpR	mhp operon transcriptional activator
0.222539	0.395765	1	mhpT	3-hydroxyphenylpropionic transporter
-1.02985	0.000979647	1	miaA	delta(2)-isopentenylpyrophosphate tRNA-adenosine transferase
-0.132688	0.469028	1	miaB	tRNA-i(6)A37 methylthiotransferase
NA	NA	NA	micA	-
NA	NA	NA	micC	-
NA	NA	NA	micF	-
-0.839971	0.000126966	0.500247	minC	cell division inhibitor
-0.382665	0.0598937	1	minD	membrane ATPase of the MinC-MinD-MinE system
0.083294	0.870458	1	minE	cell division topological specificity factor
-0.119154	0.680906	1	mioC	FMN-binding protein MioC
-0.131898	0.587341	1	mipA	scaffolding protein for murein synthesizing machinery
-0.127808	0.570483	1	mlaA	ABC transporter maintaining OM lipid asymmetry, OM lipoprotein component
0.287476	0.256761	1	mlaB	ABC transporter maintaining OM lipid asymmetry, cytoplasmic STAS component
0.299375	0.115631	1	mlaC	ABC transporter maintaining OM lipid asymmetry, periplasmic binding protein
0.319102	0.13745	1	mlaD	ABC transporter maintaining OM lipid asymmetry, anchored periplasmic binding protein
0.107363	0.647963	1	mlaE	ABC transporter maintaining OM lipid asymmetry, inner membrane permease protein
0.0338325	0.855778	1	mlaF	ABC transporter maintaining OM lipid asymmetry, ATP-binding protein
-0.0382884	0.867043	1	mlc	glucosamine anaerobic growth regulon transcriptional repressor; autorepressor
-0.686203	0.0963961	1	mliC	inhibitor of c-type lysozyme, membrane-bound; putative lipoprotein
0.229074	0.292074	1	mlrA	transcriptional activator of csgD and csgBA
0.317463	0.112821	1	mltA	membrane-bound lytic murein transglycosylase A
0.109367	0.639719	1	mltB	membrane-bound lytic murein transglycosylase B
0.00622914	1	1	mltC	membrane-bound lytic murein transglycosylase C
-0.0846577	0.70696	1	mltD	putative membrane-bound lytic murein transglycosylase D
0.135504	0.487422	1	mltF	membrane-bound lytic transglycosylase F, murein hydrolase
0.18604	0.456869	1	mmuM	CP4-6 prophage; S-methylmethionine:homocysteine methyltransferase
0.337835	0.0807668	1	mmuP	CP4-6 prophage; putative S-methylmethionine transporter
0.21341	0.523909	1	mnaT	methionine N-acyltransferase; L-amino acid N-acyltransferase
0.135862	0.446021	1	mngA	fused 2-O-a-mannosyl-D-glycerate specific PTS enzymes: IIA component/IIB component/IIC component
0.0378881	0.815109	1	mngB	alpha-mannosidase
-0.184348	0.473359	1	mngR	Transcriptional repressor for the mannosyl-D-glycerate catabolic operon
NA	NA	NA	mnmA	tRNA(Gln,Lys,Glu) U34 2-thiouridylase, first step in mnm(5)-s(2)U34-tRNA synthesis
-0.144937	0.429012	1	mnmC	fused 5-methylaminomethyl-2-thiouridine-forming enzyme methyltransferase and FAD-dependent demodification enzyme
-0.449539	0.163769	1	mnmE	tRNA U34 5-methylaminomethyl-2-thiouridine modification GTPase
-0.846224	0.00356834	1	mnmG	5-methylaminomethyl-2-thiouridine modification at tRNA U34
-0.410597	0.0809443	1	mnmH	tRNA 2-selenouridine synthase, selenophosphate-dependent
-0.646529	0.00140828	1	mntH	manganese/divalent cation transporter
-0.246556	0.3934	1	mntP	putative Mn(2+) efflux pump, mntR-regulated
-0.251151	0.468499	1	mntR	Mn(2+)-responsive manganese regulon transcriptional regulator
0.120026	0.897688	1	mntS	Mn(2)-response protein, MntR-repressed
-2.41881	8.99187e-19	3.5428e-15	moaA	molybdopterin biosynthesis protein A
-0.678954	0.060809	1	moaB	inactive molybdopterin adenylyltransferase
-2.25363	3.58039e-12	1.41067e-08	moaC	molybdopterin biosynthesis, protein C
-1.06526	0.0140202	1	moaD	molybdopterin synthase, small subunit
-2.1157	3.20502e-13	1.26278e-09	moaE	molybdopterin synthase, large subunit
-1.24272	0.000269244	1	mobA	molybdopterin-guanine dinucleotide synthase
0.145197	0.577695	1	mobB	molybdopterin-guanine dinucleotide biosynthesis protein B
0.276499	0.112559	1	mocA	CTP:molybdopterin cytidylyltransferase
-0.873347	0.000338095	1	modA	molybdate transporter subunit
-1.84516	1.11106e-09	4.37758e-06	modB	molybdate transporter subunit
-0.462803	0.0440568	1	modC	molybdate transporter subunit
-0.5555	0.0283764	1	modE	transcriptional repressor for the molybdenum transport operon modABC
-0.0301025	0.890442	1	modF	fused molybdate transporter subunits of ABC superfamily: ATP-binding components
-1.46748	1.5857e-12	6.24768e-09	moeA	molybdopterin molybdenumtransferase; molybdopterin biosynthesis protein
-2.50102	1.08103e-26	4.25924e-23	moeB	molybdopterin synthase sulfurylase
-1.7778	6.08212e-10	2.39635e-06	mog	molybdochelatase incorporating molybdenum into molybdopterin
-0.114922	0.750455	1	mokA	-
0.0831943	0.838831	1	mokB	regulatory peptide
0.115439	0.655339	1	mokC	regulatory protein for HokC, overlaps CDS of hokC
-0.732646	0.00319179	1	motA	proton conductor component of flagella motor
-0.0632996	0.79667	1	motB	protein that enables flagellar motor rotation
-0.188059	0.54273	1	mpaA	murein peptide amidase A
-0.0856231	0.650437	1	mpl	UDP-N-acetylmuramate:L-alanyl-gamma-D-glutamyl- meso-diaminopimelate ligase
0.404085	0.0445336	1	mppA	murein tripeptide (L-ala-gamma-D-glutamyl-meso-DAP) transporter subunit
-0.164563	0.553528	1	mprA	transcriptional repressor of microcin B17 synthesis and multidrug efflux
-0.00671263	0.978389	1	mqo	malate dehydrogenase, FAD/NAD(P)-binding domain
0.0775497	0.735558	1	mqsA	antitoxin for MqsR toxin; transcriptional repressor
-0.0829635	0.734434	1	mqsR	GCU-specific mRNA interferase toxin of the MqsR-MqsA toxin-antitoxin system; biofilm/motility regulator; anti-repressor
NA	NA	NA	mraY	phospho-N-acetylmuramoyl-pentapeptide transferase
0.442577	0.145572	1	mraZ	RsmH methytransferase inhibitor
-0.0790447	0.682905	1	mrcA	fused penicillin-binding protein 1a: murein transglycosylase/murein transpeptidase
-0.64317	0.000358608	1	mrcB	fused glycosyl transferase and transpeptidase
0.977228	0.00355983	1	mrdA	transpeptidase involved in peptidoglycan synthesis (penicillin-binding protein 2)
NA	NA	NA	mrdB	cell wall shape-determining protein
NA	NA	NA	mreB	cell wall structural complex MreBCD, actin-like component MreB
-0.101384	0.910093	1	mreC	cell wall structural complex MreBCD transmembrane component MreC
NA	NA	NA	mreD	cell wall structural complex MreBCD transmembrane component MreD
-1.71262	1.49327e-12	5.88349e-09	mrp	antiporter inner membrane protein
-0.0356556	0.884454	1	mrr	methylated adenine and cytosine restriction protein
NA	NA	NA	msbA	fused lipid transporter subunits of ABC superfamily: membrane component/ATP-binding component
0.017091	0.923261	1	mscK	mechanosensitive channel protein, intermediate conductance, K+ regulated
0.534664	0.00311297	1	mscL	mechanosensitive channel protein, high conductance
-0.00733476	0.965568	1	mscM	mechanosensitive channel protein, miniconductance
-0.3519	0.0782474	1	mscS	mechanosensitive channel protein, small conductance
-0.181815	0.511279	1	msrA	methionine sulfoxide reductase A
-0.438544	0.267548	1	msrB	methionine sulfoxide reductase B
-0.270752	0.402091	1	msrC	free methionine-(R)-sulfoxide reductase
0.252658	0.399722	1	msyB	multicopy suppressor of secY and secA
-0.690344	0.0311724	1	mtfA	anti-repressor for DgsA(Mlc)
0.164909	0.427922	1	mtgA	biosynthetic peptidoglycan transglycosylase
-0.217205	0.213764	1	mtlA	fused mannitol-specific PTS enzymes: IIA components/IIB components/IIC components
0.201295	0.260802	1	mtlD	mannitol-1-phosphate dehydrogenase, NAD-dependent
0.0382701	0.916002	1	mtlR	mannitol operon repressor
NA	NA	NA	mtn	5'-methylthioadenosine/S-adenosylhomocysteine nucleosidase
0.169063	0.336319	1	mtr	tryptophan transporter of high affinity
0.290686	0.265063	1	mug	G/U mismatch-specific DNA glycosylase; xanthine DNA glycosylase
NA	NA	NA	mukB	chromosome condensin MukBEF, ATPase and DNA-binding subunit
NA	NA	NA	mukE	chromosome condensin MukBEF, MukE localization factor
NA	NA	NA	mukF	chromosome condensin MukBEF, kleisin-like subunit, binds calcium
0.647986	0.19969	1	murA	UDP-N-acetylglucosamine 1-carboxyvinyltransferase
NA	NA	NA	murB	UDP-N-acetylenolpyruvoylglucosamine reductase, FAD-binding
NA	NA	NA	murC	UDP-N-acetylmuramate:L-alanine ligase
NA	NA	NA	murD	UDP-N-acetylmuramoyl-L-alanine:D-glutamate ligase
NA	NA	NA	murE	UDP-N-acetylmuramoyl-L-alanyl-D-glutamate:meso- diaminopimelate ligase
NA	NA	NA	murF	UDP-N-acetylmuramoyl-tripeptide:D-alanyl-D- alanine ligase
NA	NA	NA	murG	N-acetylglucosaminyl transferase
NA	NA	NA	murI	glutamate racemase
0.443928	0.374732	1	murJ	putative peptidoglycan lipid II flippase
-0.374651	0.173707	1	murP	N-acetylmuramic acid permease, EIIBC component, PTS system
0.268409	0.272857	1	murQ	N-acetylmuramic acid 6-phosphate (MurNAc-6-P) etherase
0.146108	0.558487	1	murR	repressor for murPQ, MurNAc 6-P inducible
-0.768528	0.00039364	1	mutH	methyl-directed mismatch repair protein
-0.0620792	0.753313	1	mutL	methyl-directed mismatch repair protein
0.133094	0.536847	1	mutM	formamidopyrimidine/5-formyluracil/ 5-hydroxymethyluracil DNA glycosylase
-0.102536	0.567974	1	mutS	methyl-directed mismatch repair protein
-0.0633552	0.829659	1	mutT	nucleoside triphosphate pyrophosphohydrolase, marked preference for dGTP
-0.00131275	1	1	mutY	adenine DNA glycosylase
0.31398	0.167513	1	mzrA	modulator of EnvZ/OmpR regulon
-0.114714	0.549711	1	nac	nitrogen assimilation regulon transcriptional regulator; autorepressor
-0.0442168	0.889182	1	nadA	quinolinate synthase, subunit A
-0.0651176	0.750549	1	nadB	quinolinate synthase, L-aspartate oxidase (B protein) subunit
0.47639	0.0131644	1	nadC	quinolinate phosphoribosyltransferase
NA	NA	NA	nadD	nicotinic acid mononucleotide adenylyltransferase, NAD(P)-dependent
NA	NA	NA	nadE	NAD synthetase, NH3/glutamine-dependent
NA	NA	NA	nadK	NAD kinase
-0.14015	0.481788	1	nadR	trifunctional protein: nicotinamide mononucleotide adenylyltransferase, ribosylnicotinamide kinase, transcriptional repressor
0.221919	0.279864	1	nagA	N-acetylglucosamine-6-phosphate deacetylase
0.110917	0.638624	1	nagB	glucosamine-6-phosphate deaminase
-0.253189	0.194448	1	nagC	N-acetylglucosamine-inducible nag divergent operon transcriptional repressor
-0.167883	0.338376	1	nagE	fused N-acetyl glucosamine specific PTS enzyme: IIC, IIB, and IIA components
-0.0640819	0.804235	1	nagK	N-acetyl-D-glucosamine kinase
0.123379	0.639636	1	nagZ	beta N-acetyl-glucosaminidase
0.20969	0.296502	1	nanA	N-acetylneuraminate lyase
-0.158512	0.438808	1	nanC	N-acetylnuraminic acid outer membrane channel protein
-0.405136	0.0464388	1	nanE	putative N-acetylmannosamine-6-P epimerase
-0.100301	0.586149	1	nanK	N-acetylmannosamine kinase
-0.0849344	0.671864	1	nanM	N-acetylneuraminic acid mutarotase
-0.0924379	0.674866	1	nanR	transcriptional repressor of the nan operon, induced by sialic acid
-0.374176	0.0927733	1	nanS	9-O-acetyl N-acetylneuraminic acid esterase
-0.0612423	0.735975	1	nanT	sialic acid transporter
0.117595	0.486992	1	napA	nitrate reductase, periplasmic, large subunit
0.260331	0.259031	1	napB	nitrate reductase, small, cytochrome C550 subunit, periplasmic
0.276769	0.227911	1	napC	quinol dehydrogenase, electron source for NapAB
0.153079	0.658756	1	napD	assembly protein for periplasmic nitrate reductase
0.101341	0.710442	1	napF	ferredoxin-type protein, role in electron transfer to periplasmic nitrate reductase NapA
-0.0966223	0.706803	1	napG	ferredoxin-type protein essential for electron transfer from ubiquinol to periplasmic nitrate reductase (NapAB)
0.0776188	0.744727	1	napH	ferredoxin-type protein essential for electron transfer from ubiquinol to periplasmic nitrate reductase (NapAB)
-0.00687422	0.983477	1	narG	nitrate reductase 1, alpha subunit
-0.7407	0.0111359	1	narH	nitrate reductase 1, beta (Fe-S) subunit
-0.420076	0.125955	1	narI	nitrate reductase 1, gamma (cytochrome b(NR)) subunit
0.440256	0.164967	1	narJ	molybdenum-cofactor-assembly chaperone subunit (delta subunit) of nitrate reductase 1
0.208351	0.263586	1	narK	nitrate/nitrite transporter
0.0623048	0.889678	1	narL	response regulator in two-component regulatory system with NarX (or NarQ)
0.28729	0.325464	1	narP	response regulator in two-component regulatory system with NarQ or NarX
0.282221	0.123184	1	narQ	sensory histidine kinase in two-component regulatory system with NarP (NarL)
0.373717	0.0676964	1	narU	nitrate/nitrite transporter
-0.00216258	1	1	narV	nitrate reductase 2 (NRZ), gamma subunit
0.0337395	0.93008	1	narW	nitrate reductase 2 (NRZ), delta subunit (assembly subunit)
-0.471259	0.00791884	1	narX	sensory histidine kinase in two-component regulatory system with NarL
-0.134063	0.551915	1	narY	nitrate reductase 2 (NRZ), beta subunit
-0.0865736	0.62355	1	narZ	nitrate reductase 2 (NRZ), alpha subunit
-1.07119	0.0193576	1	ndh	respiratory NADH dehydrogenase 2/cupric reductase
0.0147005	0.933139	1	ndk	multifunctional nucleoside diphosphate kinase and apyrimidinic endonuclease and 3'-phosphodiesterase
0.133198	0.658442	1	nei	endonuclease VIII/ 5-formyluracil/5-hydroxymethyluracil DNA glycosylase
0.283944	0.286649	1	nemA	chromate reductase, quinone reductase, FMN-linked; N-Ethylmaleimide reductase; old yellow enzyme
0.0675612	0.864624	1	nemR	transcriptional repressor for the nemRA-gloA operon, quinone-, glyoxal-, and HOCl-activated
0.314738	0.127552	1	nepI	putative transporter
-0.0147866	0.95749	1	nfi	endonuclease V; deoxyinosine 3' endonuclease
-0.184649	0.558361	1	nfo	endonuclease IV with intrinsic 3'-5' exonuclease activity
-0.248292	0.148001	1	nfrA	bacteriophage N4 receptor, outer membrane subunit
0.342164	0.0564106	1	nfrB	bacteriophage N4 receptor, inner membrane subunit
0.392053	0.0625664	1	nfsA	nitroreductase A, NADPH-dependent, FMN-dependent
-0.0429193	0.883863	1	nfsB	dihydropteridine reductase, NAD(P)H-dependent, oxygen-insensitive
-0.350858	0.204527	1	nfuA	Fe/S biogenesis protein; putative scaffold/chaperone for damaged Fe/S proteins
-0.446904	0.0896936	1	nhaA	sodium-proton antiporter
-0.407417	0.0203106	1	nhaB	sodium:proton antiporter
-0.0299808	0.912567	1	nhaR	transcriptional activator of nhaA
0.693437	0.00200618	1	nhoA	N-hydroxyarylamine O-acetyltransferase
0.15781	0.38418	1	nikA	nickel-binding, heme-binding periplasmic protein
0.287557	0.235184	1	nikB	nickel transporter subunit
0.120511	0.631366	1	nikC	nickel transporter subunit
0.694419	0.00197931	1	nikD	nickel transporter subunit
0.175263	0.52262	1	nikE	nickel transporter subunit
0.464946	0.0378844	1	nikR	transcriptional repressor, Ni-binding
-0.353145	0.253463	1	ninE	DLP12 prophage; conserved protein
0.411276	0.000782334	1	nirB	nitrite reductase, large subunit, NAD(P)H-binding
0.072433	0.691344	1	nirC	nitrite transporter
0.154188	0.599069	1	nirD	nitrite reductase, NAD(P)H-binding, small subunit
0.400085	0.0142404	1	nlpA	cytoplasmic membrane lipoprotein-28
-0.193103	0.581031	1	nlpC	putative C40 clan peptidase lipoprotein
-0.111671	0.583777	1	nlpD	activator of AmiC murein hydrolase activity, lipoprotein
0.063375	0.812013	1	nlpE	lipoprotein involved with copper homeostasis and adhesion
-1.11162	0.000347395	1	nlpI	lipoprotein involved in osmotic sensitivity and filamentation
-0.101167	0.589573	1	nnr	bifunctional NAD(P)H-hydrate repair enzyme; C-terminal domain ADP-dependent (S)-NAD(P)H-hydrate dehydratase and N-terminal domain NAD(P)H-hydrate epimerase
-0.482071	0.142175	1	nohD	DLP12 prophage; DNA packaging protein
-0.0260814	1	1	nohQ	-
-0.00574166	0.982907	1	norR	anaerobic nitric oxide reductase DNA-binding transcriptional activator
0.109138	0.592686	1	norV	anaerobic nitric oxide reductase flavorubredoxin
0.403084	0.0485091	1	norW	NADH:flavorubredoxin oxidoreductase
0.402238	0.188486	1	npr	phosphohistidinoprotein-hexose phosphotransferase component of N-regulated PTS system (Npr)
NA	NA	NA	nrdA	ribonucleoside-diphosphate reductase 1, alpha subunit
NA	NA	NA	nrdB	ribonucleoside-diphosphate reductase 1, beta subunit, ferritin-like protein
0.0418462	0.815013	1	nrdD	anaerobic ribonucleoside-triphosphate reductase
-0.0171165	0.945627	1	nrdE	ribonucleoside-diphosphate reductase 2, alpha subunit
0.150719	0.422902	1	nrdF	ribonucleoside-diphosphate reductase 2, beta subunit, ferritin-like protein
0.138973	0.58021	1	nrdG	anaerobic ribonucleotide reductase activating protein
0.259806	0.510204	1	nrdH	hydrogen donor for NrdEF electron transport system; glutaredoxin-like protein
-0.0150213	1	1	nrdI	NrdEF cluster assembly flavodoxin
NA	NA	NA	nrdR	Nrd regulon repressor
0.119914	0.5632	1	nrfA	nitrite reductase, formate-dependent, cytochrome
-0.231604	0.307707	1	nrfB	nitrite reductase, formate-dependent, penta-heme cytochrome c
-0.157643	0.55035	1	nrfC	formate-dependent nitrite reductase, 4Fe4S subunit
-0.504301	0.019222	1	nrfD	formate-dependent nitrite reductase, membrane subunit
0.0287482	0.892915	1	nrfE	heme lyase (NrfEFG) for insertion of heme into c552, subunit NrfE
-0.179412	0.561268	1	nrfF	heme lyase (NrfEFG) for insertion of heme into c552, subunit NrfF
-0.175668	0.490763	1	nrfG	heme lyase (NrfEFG) for insertion of heme into c552, subunit NrfG
-0.356477	0.319966	1	nsrR	nitric oxide-sensitive repressor for NO regulon
-0.553976	0.0494468	1	nth	DNA glycosylase and apyrimidinic (AP) lyase (endonuclease III)
-0.201763	0.470618	1	nudB	dihydroneopterin triphosphate pyrophosphatase
0.116778	0.532056	1	nudC	NADH pyrophosphatase
0.597244	0.00760662	1	nudE	adenosine nucleotide hydrolase; substrates include Ap3A, Ap2A, ADP-ribose, NADH
-0.023129	0.908701	1	nudF	ADP-ribose pyrophosphatase
-0.862037	0.0283743	1	nudG	CTP pyrophosphohydrolase; also hydrolyzes 2-hydroxy-dATP, 8-hydroxy-dGTP, 5-hydroxy-CTP, dCTP and 5-methyl-dCTP
0.294583	0.316718	1	nudI	nucleoside triphosphatase
-0.410266	0.087736	1	nudJ	bifunctional thiamine pyrimidine pyrophosphate hydrolase/ thiamine pyrophosphate hydrolase
0.316608	0.19423	1	nudK	GDP-mannose pyrophosphatase
-0.455608	0.0877659	1	nudL	putative CoA pyrophosphohydrolase, weak 3-phosphohydroxypyruvate phosphatase
0.369935	0.314921	1	nuoA	NADH:ubiquinone oxidoreductase, membrane subunit A
0.565584	0.0568396	1	nuoB	NADH:ubiquinone oxidoreductase, chain B
0.103154	0.735153	1	nuoC	NADH:ubiquinone oxidoreductase, fused CD subunit
-0.766276	0.107502	1	nuoE	NADH:ubiquinone oxidoreductase, chain E
0.209089	0.377947	1	nuoF	NADH:ubiquinone oxidoreductase, chain F
0.105948	0.601062	1	nuoG	NADH:ubiquinone oxidoreductase, chain G
0.286133	0.399918	1	nuoH	NADH:ubiquinone oxidoreductase, membrane subunit H
-0.478798	0.241768	1	nuoI	NADH:ubiquinone oxidoreductase, chain I
0.408843	0.15261	1	nuoJ	NADH:ubiquinone oxidoreductase, membrane subunit J
0.0124708	1	1	nuoK	NADH:ubiquinone oxidoreductase, membrane subunit K
-0.387592	0.0429556	1	nuoL	NADH:ubiquinone oxidoreductase, membrane subunit L
-0.166951	0.432553	1	nuoM	NADH:ubiquinone oxidoreductase, membrane subunit M
0.497543	0.0483758	1	nuoN	NADH:ubiquinone oxidoreductase, membrane subunit N
-0.282499	0.136441	1	nupC	nucleoside (except guanosine) transporter
0.16873	0.365889	1	nupG	nucleoside transporter
0.524082	0.0258259	1	nupX	nucleoside permease
-0.207787	0.554632	1	nusA	transcription termination/antitermination L factor
NA	NA	NA	nusB	transcription antitermination protein
NA	NA	NA	nusG	transcription termination factor
0.256198	0.5225	1	obgE	GTPase involved in cell partioning and DNA repair
-0.438256	0.282547	1	ogrK	positive regulator of P2 growth (insertion of P2 ogr gene into the chromosome)
0.513715	0.0515006	1	ogt	O-6-alkylguanine-DNA:cysteine-protein methyltransferase
-0.646972	0.162047	1	ohsC	-
-0.651585	0.00125482	1	ompA	outer membrane protein A (3a;II*;G;d)
0.624041	0.000129405	0.509856	ompC	outer membrane porin protein C
-0.401825	0.0654428	1	ompF	outer membrane porin 1a (Ia;b;F)
0.256149	0.200701	1	ompG	outer membrane porin G
0.0979734	0.584299	1	ompL	outer membrane porin L
0.39116	0.0215089	1	ompN	outer membrane pore protein N, non-specific
1.61322	1.77431e-15	6.99078e-12	ompR	response regulator in two-component regulatory system with EnvZ
-0.0520752	0.802043	1	ompT	DLP12 prophage; outer membrane protease VII (outer membrane protein 3b)
-0.09441	0.661887	1	ompW	outer membrane protein W
0.0204186	0.925536	1	ompX	outer membrane protein X
NA	NA	NA	omrA	-
0.422445	0.287426	1	omrB	-
-0.182389	0.319266	1	opgB	phosphoglycerol transferases I and II
-0.0869082	0.659622	1	opgC	osmoregulated periplasmic glucan succinylation membrane protein
0.299923	0.164857	1	opgD	osmoregulated periplasmic glucan (OPG) biosynthesis periplasmic protein
0.120187	0.46741	1	opgG	osmoregulated periplasmic glucan (OPG) biosynthesis periplasmic protein
-0.0050686	0.978658	1	opgH	membrane glycosyltransferase; nutrient-dependent cell size regulator, FtsZ assembly antagonist
-0.0546913	0.795512	1	oppA	oligopeptide transporter subunit
-0.110599	0.568055	1	oppB	oligopeptide transporter subunit
0.567366	0.0151733	1	oppC	oligopeptide transporter subunit
-0.101753	0.663376	1	oppD	oligopeptide transporter subunit
-0.101441	0.684564	1	oppF	oligopeptide transporter subunit
NA	NA	NA	orn	oligoribonuclease
0.589717	0.00507917	1	osmB	lipoprotein
0.620752	0.0415665	1	osmC	lipoyl-dependent Cys-based peroxidase, hydroperoxide resistance; salt-shock inducible membrane protein; peroxiredoxin
-0.141707	0.710198	1	osmE	osmotically-inducible lipoprotein
0.234452	0.23188	1	osmF	putative ABC superfamily transporter periplasmic-binding protein
0.0717658	0.806861	1	osmY	periplasmic protein
-0.252483	0.135623	1	otsA	trehalose-6-phosphate synthase
0.168674	0.440545	1	otsB	trehalose-6-phosphate phosphatase, biosynthetic
-0.33431	0.31045	1	oweE	-
-0.394148	0.101923	1	oweS	-
-0.273084	0.0947277	1	oxc	oxalyl CoA decarboxylase, ThDP-dependent
-0.570928	0.00158386	1	oxyR	oxidative and nitrosative stress transcriptional regulator
NA	NA	NA	oxyS	-
0.673197	0.00516064	1	paaA	ring 1,2-phenylacetyl-CoA epoxidase subunit
0.289301	0.626812	1	paaB	putative ring 1,2-phenylacetyl-CoA epoxidase subunit
0.478973	0.183331	1	paaC	ring 1,2-phenylacetyl-CoA epoxidase subunit
0.448049	0.0792632	1	paaD	ring 1,2-phenylacetyl-CoA epoxidase subunit
0.105819	0.727723	1	paaE	ring 1,2-phenylacetyl-CoA epoxidase, NAD(P)H oxidoreductase component
-0.608919	0.0256237	1	paaF	2,3-dehydroadipyl-CoA hydratase
-0.211569	0.397348	1	paaG	1,2-epoxyphenylacetyl-CoA isomerase, oxepin-CoA-forming
0.0721105	0.756676	1	paaH	3-hydroxyadipyl-CoA dehydrogenase, NAD+-dependent
0.53095	0.0802116	1	paaI	hydroxyphenylacetyl-CoA thioesterase
-0.298062	0.264686	1	paaJ	3-oxoadipyl-CoA/3-oxo-5,6-dehydrosuberyl-CoA thiolase
0.293243	0.177898	1	paaK	phenylacetyl-CoA ligase
0.194725	0.440052	1	paaX	transcriptional repressor of phenylacetic acid degradation paa operon, phenylacetyl-CoA inducer
0.629957	0.0167961	1	paaY	putative hexapeptide repeat acetyltransferase
-0.0874019	0.712083	1	paaZ	fused oxepin-CoA hydrolase/3-oxo-5,6-dehydrosuberyl-CoA semialdehyde dehydrogenase
0.336406	0.102803	1	pabA	aminodeoxychorismate synthase, subunit II
-0.0189479	0.943165	1	pabB	aminodeoxychorismate synthase, subunit I
0.243212	0.254156	1	pabC	4-amino-4-deoxychorismate lyase component of para-aminobenzoate synthase multienzyme complex
0.0708257	0.764086	1	pagP	phospholipid:lipid A palmitoyltransferase
0.195527	0.418384	1	pal	peptidoglycan-associated outer membrane lipoprotein
-0.308338	0.187667	1	panB	3-methyl-2-oxobutanoate hydroxymethyltransferase
-0.360872	0.164057	1	panC	pantothenate synthetase
-0.0272089	0.918333	1	panD	aspartate 1-decarboxylase
0.0584572	0.75661	1	panE	2-dehydropantoate reductase, NADPH-specific
0.0391118	0.840465	1	panF	pantothenate:sodium symporter
0.129865	0.597677	1	panM	PanD autocleavage accelerator, panothenate synthesis
-0.224166	0.300606	1	paoA	PaoABC aldehyde oxidoreductase, 2Fe-2S subunit
-0.0612669	0.786911	1	paoB	PaoABC aldehyde oxidoreductase, FAD-containing subunit
-0.136935	0.615206	1	paoC	PaoABC aldehyde oxidoreductase, Moco-containing subunit
0.316008	0.125609	1	paoD	moco insertion factor for PaoABC aldehyde oxidoreductase
-0.460155	0.377873	1	parC	DNA topoisomerase IV, subunit A
NA	NA	NA	parE	DNA topoisomerase IV, subunit B
0.0241849	0.931173	1	patA	putrescine:2-oxoglutaric acid aminotransferase, PLP-dependent
0.271206	0.171585	1	patD	gamma-aminobutyraldehyde dehydrogenase
-0.221862	0.598637	1	pauD	tRNA-OTHER
NA	NA	NA	pawZ	tRNA-OTHER
NA	NA	NA	pbl	-
-0.115517	0.533611	1	pbpC	penicillin-insensitive murein repair transglycosylase; inactive transpeptidase domain
0.0517433	0.843911	1	pbpG	D-alanyl-D-alanine endopeptidase
0.312163	0.0721002	1	pck	phosphoenolpyruvate carboxykinase
-0.156036	0.525552	1	pcm	L-isoaspartate protein carboxylmethyltransferase type II
-0.623819	0.00293654	1	pcnB	poly(A) polymerase
0.405977	0.157832	1	pdhR	pyruvate dehydrogenase complex repressor; autorepressor
0.207771	0.289645	1	pdxA	4-hydroxy-L-threonine phosphate dehydrogenase, NAD-dependent
0.0353543	0.872781	1	pdxB	erythronate-4-phosphate dehydrogenase
NA	NA	NA	pdxH	pyridoxine 5'-phosphate oxidase
0.317974	0.435561	1	pdxJ	pyridoxine 5'-phosphate synthase
0.290335	0.240461	1	pdxK	pyridoxal-pyridoxamine kinase/hydroxymethylpyrimidine kinase
[truncated: 2,480 more rows]

## Sheet: 90min
logFC	P.Value	adj.P.Val	Gene	Product
-0.566429	0.132073	1	aaaD	-
-0.521863	0.00733945	1	aaaE	-
-0.273059	0.149485	1	aaeA	p-hydroxybenzoic acid efflux system component
-0.138142	0.43202	1	aaeB	p-hydroxybenzoic acid efflux system component
-0.0414853	0.831139	1	aaeR	transcriptional regulator for aaeXAB operon
0.103222	0.750223	1	aaeX	DUF1656 family putative inner membrane efflux pump associated protein
-0.428113	0.0550265	1	aas	fused 2-acylglycerophospho-ethanolamine acyl transferase/acyl-acyl carrier protein synthetase
-0.410524	0.177066	1	aat	leucyl/phenylalanyl-tRNA-protein transferase
0.012	0.948273	1	abgA	p-aminobenzoyl-glutamate hydrolase, A subunit
-0.0172055	0.977079	1	abgB	p-aminobenzoyl-glutamate hydrolase, B subunit
0.463329	0.0459654	1	abgR	putative DNA-binding transcriptional regulator of abgABT operon
0.377691	0.108924	1	abgT	p-aminobenzoyl-glutamate transporter; membrane protein
0.0303795	0.908749	1	abrB	regulator of aidB expression; inner membrane protein
NA	NA	NA	accA	acetyl-CoA carboxylase, carboxytransferase, alpha subunit
NA	NA	NA	accB	acetyl CoA carboxylase, BCCP subunit
NA	NA	NA	accC	acetyl-CoA carboxylase, biotin carboxylase subunit
NA	NA	NA	accD	acetyl-CoA carboxylase, beta (carboxyltransferase) subunit
-0.427128	0.0482948	1	aceA	isocitrate lyase
-0.135915	0.550125	1	aceB	malate synthase A
NA	NA	NA	aceE	pyruvate dehydrogenase, decarboxylase component E1, thiamine triphosphate-binding
NA	NA	NA	aceF	pyruvate dehydrogenase, dihydrolipoyltransacetylase component E2
0.0300013	0.929592	1	aceK	isocitrate dehydrogenase kinase/phosphatase
NA	NA	NA	ackA	acetate kinase A and propionate kinase 2
-0.242327	0.245887	1	acnA	aconitate hydratase 1
1.18168	3.58302e-09	1.38806e-05	acnB	bifunctional aconitate hydratase 2/2-methylisocitrate dehydratase
0.10285	0.820942	1	acpH	acyl carrier protein (ACP) phosphodiesterase; ACP hydrolyase
NA	NA	NA	acpP	acyl carrier protein (ACP)
NA	NA	NA	acpS	holo-[acyl-carrier-protein] synthase 1
-0.213021	0.387524	1	acpT	4'-phosphopantetheinyl transferase
0.0982175	0.627625	1	acrA	multidrug efflux system
-0.188167	0.267625	1	acrB	multidrug efflux system protein
-0.146359	0.511005	1	acrD	aminoglycoside/multidrug efflux system
-0.303328	0.133332	1	acrE	cytoplasmic membrane lipoprotein
-0.148834	0.387215	1	acrF	multidrug efflux system protein
0.313032	0.136894	1	acrR	transcriptional repressor
0.5332	0.00843867	1	acrS	acrAB operon transcriptional repressor
1.20385	0.00872331	1	acrZ	AcrAB-TolC efflux pump accessory protein, membrane-associated
-0.060436	0.834523	1	acs	acetyl-CoA synthetase
-0.18069	0.479669	1	actP	acetate transporter
-0.00798543	0.982544	1	acuI	putative acryloyl-CoA reductase
0.0497773	0.798075	1	ada	fused DNA-binding transcriptional dual regulator/O6-methylguanine-DNA methyltransferase
-0.430649	0.281637	1	add	adenosine deaminase
0.226884	0.217063	1	ade	cryptic adenine deaminase
0.078704	0.627458	1	adhE	fused acetaldehyde-CoA dehydrogenase/iron-dependent alcohol dehydrogenase/pyruvate-formate lyase deactivase
-0.785645	0.0110586	1	adhP	ethanol-active dehydrogenase/acetaldehyde-active reductase
-0.17688	0.349686	1	adiA	arginine decarboxylase
0.131715	0.575922	1	adiC	arginine:agmatine antiporter
0.165054	0.368268	1	adiY	adi system transcriptional activator
NA	NA	NA	adk	adenylate kinase
-0.243388	0.211236	1	aegA	putative oxidoreductase, FeS binding subunit/NAD/FAD-binding subunit
-0.335994	0.163322	1	aer	fused signal transducer for aerotaxis sensory component/methyl accepting chemotaxis component
0.451661	0.0713888	1	aes	acetyl esterase
0.0292304	1	1	afuB	-
0.0503006	0.86631	1	afuC	CP4-6 prophage; putative ferric transporter subunit
-0.458847	0.0979993	1	agaA	-
-0.0847865	0.806122	1	agaB	N-acetylgalactosamine-specific enzyme IIB component of PTS
-0.055273	0.778507	1	agaC	N-acetylgalactosamine-specific enzyme IIC component of PTS
-0.191409	0.478002	1	agaD	N-acetylgalactosamine-specific enzyme IID component of PTS
-0.158935	0.490267	1	agaI	galactosamine-6-phosphate isomerase
-0.436671	0.120288	1	agaR	transcriptional repressor of the aga regulon
-0.83072	0.000378325	1	agaS	tagatose-6-phosphate ketose/aldose isomerase
-0.154381	0.819107	1	agaV	N-acetylgalactosamine-specific enzyme IIB component of PTS
-0.441881	0.176775	1	agaW	-
0.0163969	0.920367	1	agp	glucose-1-phosphatase/inositol phosphatase
NA	NA	NA	agrA	-
NA	NA	NA	agrB	-
0.38893	0.0929828	1	ahpC	alkyl hydroperoxide reductase, C22 subunit
-0.172272	0.382221	1	ahpF	alkyl hydroperoxide reductase, F52a subunit, FAD/NAD(P)-binding
-0.591322	0.0437654	1	ahr	aldehyde reductase, NADPH-dependent, Zn-containing, broad specificity
-0.38423	0.113826	1	aidB	DNA alkylation damage repair protein; flavin-containing DNA binding protein, weak isovaleryl CoA dehydrogenase
0.376774	0.0975916	1	ais	putative LPS core heptose(II)-phosphate phosphatase
-0.295735	0.155345	1	alaA	valine-pyruvate aminotransferase 2
-0.241508	0.295916	1	alaC	valine-pyruvate aminotransferase 3
-0.111161	0.675436	1	alaE	alanine exporter, alanine-inducible, stress-responsive
NA	NA	NA	alaS	alanyl-tRNA synthetase
NA	NA	NA	alaT	tRNA-Ala
NA	NA	NA	alaU	tRNA-Ala
NA	NA	NA	alaV	tRNA-Ala
NA	NA	NA	alaW	tRNA-Ala
NA	NA	NA	alaX	tRNA-Ala
0.232514	0.341405	1	aldA	aldehyde dehydrogenase A, NAD-linked
-0.223861	0.315122	1	aldB	aldehyde dehydrogenase B
0.152019	0.593552	1	alkA	3-methyl-adenine DNA glycosylase II
-0.605584	0.0219926	1	alkB	oxidative demethylase of N1-methyladenine or N3-methylcytosine DNA lesions
-1.19792	0.00391338	1	allA	ureidoglycolate lyase, releasing urea
0.104647	0.615794	1	allB	allantoinase
0.0877799	0.636391	1	allC	allantoate amidohydrolase
0.178585	0.367331	1	allD	ureidoglycolate dehydrogenase
0.293441	0.104073	1	allE	S-ureidoglycine aminohydrolase
-0.269648	0.290195	1	allR	transcriptional repressor of all and gcl operons; glyoxylate-induced
-0.311672	0.402044	1	allS	allD operon transcriptional activator
0.0613573	0.93053	1	alpA	CP4-57 prophage; DNA-binding transcriptional activator
-0.309954	0.19981	1	alr	alanine racemase, biosynthetic, PLP-binding
0.379693	0.0562248	1	alsA	fused D-allose transporter subunits of ABC superfamily: ATP-binding components
0.246077	0.244767	1	alsB	D-allose transporter subunit
0.0207874	1	1	alsC	D-allose transporter subunit
0.438975	0.174173	1	alsE	allulose-6-phosphate 3-epimerase
-0.0978006	0.780057	1	alsK	D-allose kinase
0.404759	0.0363925	1	alsR	d-allose-inducible als operon transcriptional repressor; autorepressor; repressor of rpiR
-0.0785235	0.708008	1	alx	putative membrane-bound redox modulator
0.334054	0.183144	1	amiA	N-acetylmuramoyl-l-alanine amidase I
-0.192377	0.41529	1	amiB	N-acetylmuramoyl-l-alanine amidase II
-0.120058	0.67136	1	amiC	N-acetylmuramoyl-L-alanine amidase
0.109892	0.710015	1	amiD	1,6-anhydro-N-acetylmuramyl-L-alanine amidase, Zn-dependent; OM lipoprotein
-0.140413	0.441231	1	amn	AMP nucleosidase
0.126091	0.678256	1	ampC	penicillin-binding protein; beta-lactamase, intrinsically weak
-0.0930252	0.708335	1	ampD	1,6-anhydro-N-acetylmuramyl-L-alanine amidase, Zn-dependent; murein amidase
-0.233852	0.248598	1	ampE	ampicillin resistance inner membrane protein; putative signaling protein in beta-lactamase regulation
0.420883	0.0298211	1	ampG	muropeptide transporter
0.0418101	0.829876	1	ampH	D-alanyl-D-alanine- carboxypeptidase/endopeptidase; penicillin-binding protein; weak beta-lactamase
0.0332427	0.879974	1	amtB	ammonium transporter
0.116076	0.576219	1	amyA	cytoplasmic alpha-amylase
0.307367	0.213147	1	anmK	anhydro-N-acetylmuramic acid kinase
0.0521883	0.818448	1	ansA	cytoplasmic L-asparaginase 1
-0.0907525	0.696755	1	ansB	periplasmic L-asparaginase 2
0.0555636	0.805597	1	ansP	L-asparagine transporter
0.0289618	1	1	apaG	protein associated with Co2+ and Mg2+ efflux
0.90748	0.000587609	1	apaH	diadenosine tetraphosphatase
-0.441833	0.0399776	1	apbE	putative thiamine-synthetic flavin transferase lipoprotein
0.254883	0.299652	1	aphA	acid phosphatase/phosphotransferase, class B, non-specific
0.105802	0.569386	1	appA	phosphoanhydride phosphorylase
NA	NA	NA	appY	global transcriptional activator; DLP12 prophage
0.117913	0.695493	1	apt	adenine phosphoribosyltransferase
0.49463	0.0167342	1	aqpZ	aquaporin Z
-0.198049	0.328911	1	araA	L-arabinose isomerase
-0.0603701	0.800678	1	araB	L-ribulokinase
0.155509	0.637962	1	araC	ara regulon transcriptional activator; autorepressor
-0.344382	0.208734	1	araD	L-ribulose-5-phosphate 4-epimerase
-0.408108	0.0342016	1	araE	arabinose transporter
0.177129	0.469163	1	araF	L-arabinose transporter subunit
0.293675	0.256998	1	araG	fused L-arabinose transporter subunits of ABC superfamily: ATP-binding components
0.304166	0.168015	1	araH	fused L-arabinose transporter subunits of ABC superfamily: membrane components
0.260591	0.140399	1	araJ	arabinose-inducible putative transporter, MFS family
NA	NA	NA	arcA	response regulator in two-component regulatory system with ArcB or CpxA
0.489136	0.0147413	1	arcB	aerobic respiration control sensor histidine protein kinase, cognate to two-component response regulators ArcA and RssB
-0.107755	1	1	arcZ	-
0.128921	0.677294	1	arfA	alternate ribosome-rescue factor A
0.261662	0.41784	1	arfB	alternative stalled-ribosome rescue factor B; peptidyl-tRNA hydrolase, ribosome-attached
0.0998477	0.664396	1	argA	fused acetylglutamate kinase homolog (inactive)/amino acid N-acetyltransferase
0.104988	0.657241	1	argB	acetylglutamate kinase
0.253763	0.215523	1	argC	N-acetyl-gamma-glutamylphosphate reductase, NAD(P)-binding
-0.0710593	0.692035	1	argD	bifunctional acetylornithine aminotransferase/ succinyldiaminopimelate aminotransferase
0.0148371	1	1	argE	acetylornithine deacetylase
-0.161077	0.534038	1	argF	ornithine carbamoyltransferase 2, chain F; CP4-6 prophage
-0.157693	0.506767	1	argG	argininosuccinate synthetase
0.024631	0.947912	1	argH	argininosuccinate lyase
-0.502677	0.059632	1	argI	ornithine carbamoyltransferase 1
0.0145387	0.936866	1	argK	membrane ATPase/protein kinase
0.291924	0.271712	1	argO	arginine transporter
-0.345538	0.194964	1	argP	transcriptional regulator for arginine transport and DNA replication genes; replication initiation inhibitor
NA	NA	NA	argQ	tRNA-Arg
-0.386985	0.267147	1	argR	l-arginine-responsive arginine metabolism regulon transcriptional regulator
NA	NA	NA	argS	arginyl-tRNA synthetase
0.148751	0.537174	1	argT	lysine/arginine/ornithine transporter subunit
NA	NA	NA	argU	tRNA-Arg
NA	NA	NA	argV	tRNA-Arg
NA	NA	NA	argW	tRNA-Arg
NA	NA	NA	argX	tRNA-Arg
NA	NA	NA	argY	tRNA-Arg
NA	NA	NA	argZ	tRNA-Arg
NA	NA	NA	ariR	RcsB connector protein for regulation of biofilm and acid-resistance
-0.202116	0.264978	1	arnA	fused UDP-L-Ara4N formyltransferase/UDP-GlcA C-4'-decarboxylase
0.21141	0.384601	1	arnB	uridine 5'-(beta-1-threo-pentapyranosyl-4-ulose diphosphate) aminotransferase, PLP-dependent
-0.343861	0.103694	1	arnC	undecaprenyl phosphate-L-Ara4FN transferase
0.00675974	0.966158	1	arnD	undecaprenyl phosphate-alpha-L-ara4FN deformylase
-0.222334	0.488609	1	arnE	undecaprenyl phosphate-alpha-L-ara4N exporter; flippase ArnEF subunit
0.669293	0.0107819	1	arnF	undecaprenyl phosphate-alpha-L-ara4N exporter; flippase ArnEF subunit
0.106715	0.624095	1	arnT	4-amino-4-deoxy-L-arabinose transferase
0.141442	0.452116	1	aroA	5-enolpyruvylshikimate-3-phosphate synthetase
0.17752	0.364038	1	aroB	3-dehydroquinate synthase
-0.32778	0.359898	1	aroC	chorismate synthase
0.346371	0.181842	1	aroD	3-dehydroquinate dehydratase
0.214854	0.220855	1	aroE	dehydroshikimate reductase, NAD(P)-binding
0.0112974	1	1	aroF	3-deoxy-D-arabino-heptulosonate-7-phosphate synthase, tyrosine-repressible
0.372076	0.0640499	1	aroG	3-deoxy-D-arabino-heptulosonate-7-phosphate synthase, phenylalanine repressible
0.457487	0.0858356	1	aroH	3-deoxy-D-arabino-heptulosonate-7-phosphate synthase, tryptophan repressible
NA	NA	NA	aroK	shikimate kinase I
0.270562	0.424201	1	aroL	shikimate kinase II
0.620806	0.0127956	1	aroM	AroM family protein
0.273516	0.203646	1	aroP	aromatic amino acid transporter
0.450416	0.0501979	1	arpA	ankyrin repeat protein
0.352592	0.162683	1	arpB	-
NA	NA	NA	arrS	-
-0.380126	0.0603478	1	arsB	arsenite/antimonite transporter
-0.485458	0.0825281	1	arsC	arsenate reductase
-0.0631227	1	1	arsR	arsenical resistance operon transcriptional repressor; autorepressor
0.078356	0.709888	1	artI	arginine transporter subunit
0.604666	0.0256391	1	artJ	arginine binding protein, periplasmic
0.105681	0.61438	1	artM	arginine transporter subunit
0.636081	0.00565144	1	artP	arginine transporter subunit
-0.0510198	0.894507	1	artQ	arginine transporter subunit
0.109924	0.711121	1	ascB	cryptic 6-phospho-beta-glucosidase
-0.00136243	1	1	ascF	fused cellobiose/arbutin/salicin-specific PTS enzymes: IIB component/IC component
0.00611179	1	1	ascG	asc operon transcriptional repressor; prpBC operon repressor
NA	NA	NA	asd	aspartate-semialdehyde dehydrogenase, NAD(P)-binding
0.231004	0.23192	1	aslA	putative Ser-type periplasmic non-aryl sulfatase
0.217621	0.390823	1	aslB	putative AslA-specific sulfatase-maturating enzyme
-0.291013	0.22902	1	asmA	suppressor of OmpF assembly mutants; putative outer membrane protein assembly factor; inner membrane-anchored periplasmic protein
-0.279474	0.181452	1	asnA	asparagine synthetase A
0.190335	0.307625	1	asnB	asparagine synthetase B
0.275996	0.358113	1	asnC	transcriptional activator of asnA; autorepressor
NA	NA	NA	asnS	asparaginyl tRNA synthetase
NA	NA	NA	asnT	tRNA-Asn
NA	NA	NA	asnU	tRNA-Asn
NA	NA	NA	asnV	tRNA-Asn
NA	NA	NA	asnW	tRNA-Asn
0.430562	0.0263389	1	aspA	aspartate ammonia-lyase
0.443489	0.0264923	1	aspC	aspartate aminotransferase, PLP-dependent
NA	NA	NA	aspS	aspartyl-tRNA synthetase
NA	NA	NA	aspT	tRNA-Asp
NA	NA	NA	aspU	tRNA-Asp
NA	NA	NA	aspV	tRNA-Asp
1.11558	0.00451954	1	asr	acid shock-inducible periplasmic protein
0.237745	0.527501	1	astA	arginine succinyltransferase
0.134652	0.72019	1	astB	succinylarginine dihydrolase
0.33713	0.277802	1	astC	succinylornithine transaminase, PLP-dependent
-0.255947	0.261789	1	astD	succinylglutamic semialdehyde dehydrogenase
1.16819	0.000885175	1	astE	succinylglutamate desuccinylase
-0.128644	0.669377	1	atoA	acetyl-CoA:acetoacetyl-CoA transferase, beta subunit
0.00194485	1	1	atoB	acetyl-CoA acetyltransferase
-0.18441	0.376202	1	atoC	fused response regulator of ato operon, in two-component system with AtoS: response regulator/sigma54 interaction protein
0.619609	0.0332343	1	atoD	acetyl-CoA:acetoacetyl-CoA transferase, alpha subunit
0.47623	0.0177758	1	atoE	short chain fatty acid transporter
0.0932048	0.674656	1	atoS	sensory histidine kinase in two-component regulatory system with AtoC
-1.67745	1.11981e-05	0.0433814	atpA	F1 sector of membrane-bound ATP synthase, alpha subunit
-1.23184	0.00449643	1	atpB	F0 sector of membrane-bound ATP synthase, subunit a
NA	NA	NA	atpC	F1 sector of membrane-bound ATP synthase, epsilon subunit
-1.83672	8.80298e-08	0.000341027	atpD	F1 sector of membrane-bound ATP synthase, beta subunit
NA	NA	NA	atpE	F0 sector of membrane-bound ATP synthase, subunit c
NA	NA	NA	atpF	F0 sector of membrane-bound ATP synthase, subunit b
-0.481305	0.258788	1	atpG	F1 sector of membrane-bound ATP synthase, gamma subunit
NA	NA	NA	atpH	F1 sector of membrane-bound ATP synthase, delta subunit
-0.223415	0.760259	1	atpI	ATP synthase, membrane-bound accessory factor
0.0614679	0.822269	1	avtA	valine-pyruvate aminotransferase 1
-1.27644	0.00888041	1	azoR	NADH-azoreductase, FMN-dependent
NA	NA	NA	azuC	acid-inducible small membrane-associated protein
-0.000244554	1	1	bacA	undecaprenyl pyrophosphate phosphatase
-0.0870709	0.841243	1	baeR	response regulator in two-component regulatory system with BaeS
0.307361	0.319336	1	baeS	sensory histidine kinase in two-component regulatory system with BaeR
NA	NA	NA	bamA	BamABCDE complex OM biogenesis outer membrane pore-forming assembly factor
-0.737102	0.00531226	1	bamB	BamABCDE complex OM biogenesis lipoprotein
-0.20099	0.349132	1	bamC	BamABCDE complex OM biogenesis lipoprotein
NA	NA	NA	bamD	BamABCDE complex OM biogenesis lipoprotein
-0.609111	0.0305564	1	bamE	lipoprotein component of BamABCDE OM biogenesis complex
-0.232645	0.148862	1	barA	hybrid sensory histidine kinase, in two-component regulatory system with UvrY
0.0277936	0.956898	1	basR	response regulator in two-component regulatory system with BasS
-0.153955	0.560662	1	basS	sensory histidine kinase in two-component regulatory system with BasR
-0.114812	0.655339	1	bax	putative glucosaminidase
0.0127985	1	1	bcp	peroxiredoxin; thiol peroxidase, thioredoxin-dependent
0.0877456	0.724281	1	bcr	bicyclomycin/cysteine/sulfonamide efflux transporter
-0.0415916	0.838363	1	bcsA	cellulose synthase, catalytic subunit
0.130719	0.473904	1	bcsB	regulator of cellulose synthase, cyclic di-GMP binding
-0.245993	0.148804	1	bcsC	cellulose synthase subunit
0.299478	0.103799	1	bcsE	cellulose production protein
NA	NA	NA	bcsF	DUF2636 family small membrane protein associated with cellulose production
-0.0363012	0.840164	1	bcsG	DUF3260 family inner membrane protein associated with cellulose production
0.191617	0.44887	1	bcsQ	-
0.227427	0.28659	1	bcsZ	endo-1,4-D-glucanase
-0.405496	0.1946	1	bdcA	c-di-GMP-binding biofilm dispersal mediator protein
-0.283487	0.325509	1	bdcR	transcriptional repressor for divergent bdcA
0.695327	0.00651468	1	bdm	biofilm-dependent modulation protein
-0.367206	0.267998	1	beeE	-
-0.086059	0.752148	1	bepA	periplasmic metalloprotease and chaperone for OM protein maintenance and assembly
-0.417456	0.0338555	1	betA	choline dehydrogenase, a flavoprotein
-0.771215	0.000587893	1	betB	betaine aldehyde dehydrogenase, NAD-dependent
-0.357729	0.232158	1	betI	choline-inducible betIBA-betT divergent operon transcriptional repressor
-0.677601	0.000339324	1	betT	choline transporter of high affinity
0.458315	0.168329	1	bfd	bacterioferritin-associated ferredoxin
0.446532	0.0373446	1	bfr	bacterioferritin, iron storage and detoxification protein
0.0386972	0.893684	1	bglA	6-phospho-beta-glucosidase A
0.307204	0.0805171	1	bglB	cryptic phospho-beta-glucosidase B
-0.0583016	0.738142	1	bglF	fused beta-glucoside-specific PTS enzymes: IIA component/IIB component/IIC component
0.62713	0.000978409	1	bglG	transcriptional antiterminator of the bgl operon
0.282791	0.0301128	1	bglH	carbohydrate-specific outer membrane porin, cryptic
0.185466	0.31251	1	bglJ	bgl operon transcriptional activator
-0.0170699	0.927829	1	bglX	beta-D-glucoside glucohydrolase, periplasmic
NA	NA	NA	bhsA	biofilm, cell surface and signaling protein
0.00462378	1	1	bioA	7,8-diaminopelargonic acid synthase, PLP-dependent
-0.214161	0.302812	1	bioB	biotin synthase
-0.527637	0.0308831	1	bioC	malonyl-ACP O-methyltransferase, SAM-dependent
-0.384931	0.152824	1	bioD	dethiobiotin synthetase
-0.169864	0.423455	1	bioF	8-amino-7-oxononanoate synthase
-0.0122956	1	1	bioH	pimeloyl-ACP methyl ester carboxylesterase
NA	NA	NA	birA	bifunctional biotin-[acetylCoA carboxylase] holoenzyme synthetase/ DNA-binding transcriptional repressor, bio-5'-AMP-binding
-0.142997	0.456151	1	bisC	biotin sulfoxide reductase
0.338871	0.290405	1	blc	outer membrane lipoprotein (lipocalin), cell division and growth function
0.631596	0.0126281	1	blr	beta-lactam resistance membrane protein; divisome-associated protein
-0.0472633	0.850383	1	bluF	anti-repressor for YcgE, blue light-responsive; FAD-binding; has c-di-GMP phosphodiesterase-like EAL domain, but does not degrade c-di-GMP
0.228595	0.412908	1	bluR	repressor of blue light-responsive genes
0.499116	0.0644653	1	bolA	stationary-phase morphogene, transcriptional repressor for mreB; also regulator for dacA, dacC, and ampC
-0.468081	0.0646811	1	borD	DLP12 prophage; putative lipoprotein
-0.101413	0.802857	1	brnQ	branched-chain amino acid transport system 2 carrier protein; LIV-II transport system for Ile, Leu, and Val
-0.259845	0.346925	1	bsmA	bioflm peroxide resistance protein
0.409541	0.094782	1	bssR	repressor of biofilm formation by indole transport regulation
0.439537	0.0860209	1	bssS	biofilm regulator
0.133399	0.473265	1	btuB	vitamin B12/cobalamin outer membrane transporter
0.202607	0.482388	1	btuC	vitamin B12 transporter subunit: membrane component of ABC superfamily
-0.284956	0.477245	1	btuD	vitamin B12 transporter subunit : ATP-binding component of ABC superfamily
0.482409	0.212129	1	btuE	glutathione peroxidase
0.475736	0.0983062	1	btuF	vitamin B12 transporter subunit: periplasmic-binding component of ABC superfamily
0.197831	0.500458	1	btuR	cob(I)yrinic acid a,c-diamide adenosyltransferase
-0.279842	0.10461	1	cadA	lysine decarboxylase, acid-inducible
-0.19795	0.260451	1	cadB	putative lysine/cadaverine transporter
0.0314794	0.882814	1	cadC	cadBA operon transcriptional activator
-0.336805	0.15806	1	caiA	crotonobetaine reductase subunit II, FAD-binding
0.0200056	0.979072	1	caiB	crotonobetainyl CoA:carnitine CoA transferase
0.186022	0.343199	1	caiC	putative crotonobetaine/carnitine-CoA ligase
-0.0953017	0.697799	1	caiD	carnitinyl-CoA dehydratase
-0.418562	0.0648865	1	caiE	stimulator of CaiD and CaiB enzyme activities
0.260971	0.191024	1	caiF	cai operon transcriptional activator
0.144814	0.425755	1	caiT	putative transporter
NA	NA	NA	can	carbonic anhydrase
-0.0930204	0.710766	1	carA	carbamoyl phosphate synthetase small subunit, glutamine amidotransferase
-0.155923	0.364728	1	carB	carbamoyl-phosphate synthase large subunit
-0.0863348	0.615876	1	casA	CRISP RNA (crRNA) containing Cascade antiviral complex protein
-0.26805	0.206023	1	casB	CRISP RNA (crRNA) containing Cascade antiviral complex protein
-0.309088	0.120004	1	casC	CRISP RNA (crRNA) containing Cascade antiviral complex protein
0.125898	0.572464	1	casD	CRISP RNA (crRNA) containing Cascade antiviral complex protein
-0.128583	0.50295	1	casE	CRISPR RNA precursor cleavage enzyme; CRISP RNA (crRNA) containing Cascade antiviral complex protein
-0.0597385	0.764256	1	cbdA	cytochrome bd-II oxidase, subunit I
0.306392	0.100865	1	cbdB	cytochrome bd-II oxidase, subunit II
0.112312	0.892648	1	cbdX	putative cytochrome bd-II oxidase subunit
-0.167442	0.607989	1	cbeA	CP4-44 prophage; cytoskeleton bundling-enhancing factor A; CbtA antitoxin
-0.294025	0.211494	1	cbl	ssuEADCB/tauABCD operon transcriptional activator
0.0754087	0.861981	1	cbpA	DnaK co-chaperone; curved DNA-binding protein
-0.394231	0.389786	1	cbpM	modulator of CbpA co-chaperone
0.367424	0.104477	1	cbrA	colicin M resistance protein; FAD-binding protein, putative oxidoreductase
0.388803	0.137475	1	cbrB	PRK09823 family inner membrane protein, creBC regulon
0.0927459	0.69143	1	cbrC	UPF0167 family protein
-0.188574	0.518511	1	cbtA	CP4-44 prophage; toxin of the YeeV-YeeU toxin-antitoxin system
NA	NA	NA	cca	fused tRNA nucleotidyl transferase/2'3'-cyclic phosphodiesterase/2'nucleotidase and phosphatase
0.242464	0.395381	1	ccmA	heme exporter subunit
0.11093	0.698823	1	ccmB	heme exporter subunit
0.166726	0.558409	1	ccmC	heme exporter subunit
NA	NA	NA	ccmD	cytochrome c biogenesis protein
0.489523	0.136727	1	ccmE	periplasmic heme chaperone
-0.121256	0.615743	1	ccmF	heme lyase, CcmF subunit
-0.101396	0.655142	1	ccmH	heme lyase, CcmH subunit
0.0955849	0.632598	1	cdaR	carbohydrate diacid regulon transcriptional regulator; autoregulator
-0.260822	0.367465	1	cdd	cytidine/deoxycytidine deaminase
0.172279	0.463415	1	cdh	CDP-diacylglycerol phosphotidylhydrolase
NA	NA	NA	cdsA	CDP-diglyceride synthase
0.21035	0.5916	1	cedA	cell division modulator
0.202979	0.341817	1	cfa	cyclopropane fatty acyl phospholipid synthase (unsaturated-phospholipid methyltransferase)
0.0271861	0.931222	1	chaA	calcium/sodium:proton antiporter
0.936648	0.00436028	1	chaB	cation transport regulator
-0.00843913	1	1	chaC	cation transport regulator
0.49655	0.162061	1	chbA	N,N'-diacetylchitobiose-specific enzyme IIA component of PTS
0.406848	0.156118	1	chbB	N,N'-diacetylchitobiose-specific enzyme IIB component of PTS
0.414978	0.0188137	1	chbC	N,N'-diacetylchitobiose-specific enzyme IIC component of PTS
0.196749	0.261195	1	chbF	phospho-chitobiase; general 6-phospho-beta-glucosidase activity
-0.374547	0.26551	1	chbG	chito-oligosaccharide deacetylase
0.37157	0.0851954	1	chbR	repressor of chb operon for N,N'-diacetylchitobiose utilization
0.0448335	0.86264	1	cheA	fused chemotactic sensory histidine kinase in two-component regulatory system with CheB and CheY: sensory histidine kinase/signal sensing protein
-0.421809	0.142297	1	cheB	fused chemotaxis regulator: protein-glutamate methylesterase in two-component regulatory system with CheA
-0.262365	0.568837	1	cheR	chemotaxis regulator, protein-glutamate methyltransferase
0.242684	0.52799	1	cheW	purine-binding chemotaxis protein
0.444913	0.398981	1	cheY	chemotaxis regulator transmitting signal to flagellar motor component
0.312453	0.435974	1	cheZ	chemotaxis regulator, protein phosphatase for CheY
0.154443	0.342385	1	chiA	periplasmic endochitinase
0.134235	0.529153	1	chiP	chitoporin, uptake of chitosugars
-0.184468	0.758581	1	chiQ	chitosugar-induced verified lipoprotein
NA	NA	NA	chiX	-
-0.456934	0.208204	1	cho	endonuclease of nucleotide excision repair
-0.352502	0.372153	1	chpB	toxin of the ChpB-ChpS toxin-antitoxin system
0.306961	0.476122	1	chpS	antitoxin of the ChpBS toxin-antitoxin system
-0.227346	0.483686	1	chrR	chromate reductase, Class I, flavoprotein
0.111049	0.545763	1	cirA	colicin IA outer membrane receptor and translocator; ferric iron-catecholate transporter
0.186183	0.318167	1	citA	sensory histidine kinase in two-component regulatory system with CitB
-0.16852	0.385898	1	citB	response regulator in two-component regulatory system with CitA
0.309047	0.200186	1	citC	[citrate [pro-3S]-lyase] ligase
0.399444	0.289239	1	citD	citrate lyase, acyl carrier (gamma) subunit
-0.205057	0.495365	1	citE	citrate lyase, citryl-ACP lyase (beta) subunit
-0.366879	0.182482	1	citF	citrate lyase, citrate-ACP transferase (alpha) subunit
-0.391673	0.184642	1	citG	2-(5''-triphosphoribosyl)-3'-dephosphocoenzyme-A synthase
0.00828992	0.980254	1	citT	citrate:succinate antiporter
0.0126493	1	1	citX	apo-citrate lyase phosphoribosyl-dephospho-CoA transferase
0.105071	0.581425	1	clcA	H(+)/Cl(-) exchange transporter
0.7181	0.0173705	1	clcB	H(+)/Cl(-) exchange transporter
0.252825	0.221836	1	clpA	ATPase and specificity subunit of ClpA-ClpP ATP-dependent serine protease, chaperone activity
-0.320307	0.0636276	1	clpB	protein disaggregation chaperone
0.994585	0.000737284	1	clpP	proteolytic subunit of ClpA-ClpP and ClpX-ClpP ATP-dependent serine proteases
1.66054	4.34575e-05	0.168355	clpS	regulatory protein for ClpA substrate specificity
0.835745	0.000164618	0.637728	clpX	ATPase and specificity subunit of ClpX-ClpP ATP-dependent serine protease
-1.1434	0.000936046	1	clsA	cardiolipin synthase 1
0.130491	0.543149	1	clsB	cardiolipin synthase 2
-0.0154329	0.933093	1	clsC	stationary phase cardiolipin synthase 3
NA	NA	NA	cmk	cytidylate kinase
0.88606	0.0218432	1	cmoA	carboxy-SAM synthase
-0.418717	0.154352	1	cmoB	tRNA (cmo5U34)-carboxymethyltransferase, carboxy-SAM-dependent
0.0821914	0.655428	1	cmtA	putative mannitol-specific PTS enzymes: IIB component/IIC component
-0.107987	0.892341	1	cmtB	putative mannitol-specific enzyme IIA component of PTS
0.519927	0.0467236	1	cnu	nucleoid-associated oriC-binding protein; H-NS and StpA stabilizing factor
NA	NA	NA	coaA	pantothenate kinase
NA	NA	NA	coaD	pantetheine-phosphate adenylyltransferase
NA	NA	NA	coaE	dephospho-CoA kinase
0.0976216	0.683466	1	cobB	deacetylase of acs and cheY, chemotaxis regulator
0.164959	0.496697	1	cobC	putative alpha-ribazole-5'-P phosphatase
-0.972448	0.00136595	1	cobS	cobalamin synthase
-0.51904	0.0206182	1	cobT	nicotinate-nucleotide--dimethylbenzimidazole phosphoribosyltransferase
-0.0248622	1	1	cobU	bifunctional cobinamide kinase/ cobinamide phosphate guanylyltransferase
-0.0610038	0.756283	1	codA	cytosine/isoguanine deaminase
0.313807	0.183915	1	codB	cytosine transporter
0.567105	0.0408835	1	cof	thiamine pyrimidine pyrophosphate hydrolase; HMP-PP phosphatase
NA	NA	NA	cohE	e14 prophage; repressor protein phage e14
-0.0772265	0.674066	1	copA	copper transporter
-0.237697	0.443018	1	corA	magnesium/nickel/cobalt transporter
-0.509965	0.0644653	1	cpdA	3',5' cAMP phosphodiesterase
-0.152018	0.408656	1	cpdB	2':3'-cyclic-nucleotide 2'-phosphodiesterase
-0.289885	0.132304	1	cpsB	mannose-1-phosphate guanyltransferase
0.614227	0.00838552	1	cpsG	phosphomannomutase
-0.0208647	0.951552	1	cptA	toxin of CptAB toxin-antitoxin pair
-0.100005	0.646121	1	cpxA	sensory histidine kinase in two-component regulatory system with CpxR
0.0779633	0.8268	1	cpxP	inhibitor of the cpx response; periplasmic adaptor protein
-0.543471	0.029755	1	cpxR	response regulator in two-component regulatory system with CpxA
-0.0238203	0.976049	1	cra	transcriptional repressor-activator for carbon metabolism
0.124268	0.785014	1	creA	putative periplasmic protein
0.0452138	0.853856	1	creB	response regulator in two-component regulatory system with CreC
0.0164355	0.94615	1	creC	sensory histidine kinase in two-component regulatory system with CreB or PhoB, regulator of the CreBC regulon
0.0843372	0.706572	1	creD	inner membrane protein
0.209743	0.238519	1	crfC	clamp-binding sister replication fork colocalization protein, dynamin-related
-1.48816	0.0101401	1	croE	e14 prophage; putative DNA-binding transcriptional regulator
0.673036	0.210874	1	crp	cAMP-activated global transcription factor, mediator of catabolite repression
-0.352136	0.567169	1	crr	glucose-specific enzyme IIA component of PTS
-0.0099174	0.947143	1	csdA	cysteine sulfinate desulfinase
-0.716995	0.02058	1	csdE	CsdA-binding activator; Fe-S protein
0.0379281	0.848735	1	csgA	curlin subunit, amyloid curli fibers, cryptic
0.0542042	0.823053	1	csgB	curlin nucleator protein, minor subunit in curli complex
0.4283	0.0414622	1	csgC	curli assembly protein
-0.278719	0.218994	1	csgD	csgBAC operon transcriptional regulator
0.0985967	0.670434	1	csgE	curlin secretion specificity factor
-0.0671534	0.748791	1	csgF	curli nucleation outer membrane protein
-0.104074	0.671926	1	csgG	curli production assembly/transport outer membrane lipoprotein
-0.745665	0.0050246	1	csiD	carbon starvation protein
0.171584	0.418053	1	csiE	stationary phase inducible protein
-0.746665	0.00255766	1	csiR	transcriptional repressor of csiD
-0.389586	0.555482	1	cspA	RNA chaperone and antiterminator, cold-inducible
NA	NA	NA	cspB	Qin prophage; cold shock protein
0.270669	0.303178	1	cspC	stress protein, member of the CspA-family
0.859758	0.0653831	1	cspD	inhibitor of DNA replication, cold shock protein homolog
NA	NA	NA	cspE	constitutive cold shock family transcription antitermination protein; negative regulator of cspA transcription; RNA melting protein; ssDNA-binding protein
-1.29723	0.00213814	1	cspF	Qin prophage; cold shock protein
0.271084	0.448431	1	cspG	cold shock protein homolog, cold-inducible
1.02435	9.45461e-05	0.366271	cspH	stress protein, member of the CspA-family
NA	NA	NA	cspI	Qin prophage; cold shock protein
NA	NA	NA	csrA	pleiotropic regulatory protein for carbon source metabolism
-0.333095	0.244793	1	csrB	-
0.305716	0.39026	1	csrC	-
0.111184	0.519043	1	csrD	targeting factor for csrBC sRNA degradation
-0.244673	0.185959	1	cstA	carbon starvation protein involved in peptide utilization; APC peptide transporter family protein
-0.0545946	0.75446	1	cueO	multicopper oxidase (laccase)
-0.323888	0.478191	1	cueR	copper-responsive regulon transcriptional regulator
0.217427	0.428104	1	curA	curcumin/dihydrocurcumin reductase, NADPH-dependent
-0.192564	0.379672	1	cusA	copper/silver efflux system, membrane component
0.424842	0.0502043	1	cusB	copper/silver efflux system, membrane fusion protein
0.46756	0.00931994	1	cusC	copper/silver efflux system, outer membrane component
0.631828	0.00108107	1	cusF	periplasmic copper- and silver-binding protein
-0.33821	0.383693	1	cusR	response regulator in two-component regulatory system with CusS
0.0815068	0.71383	1	cusS	sensory histidine kinase in two-component regulatory system with CusR, senses copper ions
-0.26702	0.477821	1	cutA	divalent-cation tolerance protein, copper sensitivity
0.0955331	0.711229	1	cutC	copper homeostasis protein
-0.115999	0.65909	1	cvpA	colicin V production membrane protein
0.133365	0.473865	1	cvrA	putative cation/proton antiporter
0.852193	1.69092e-06	0.00655064	cyaA	adenylate cyclase
-0.0262331	1	1	cyaR	-
0.0840376	0.834382	1	cyaY	iron-dependent inhibitor of iron-sulfur cluster formation; frataxin; iron-binding and oxidizing protein
0.344976	0.225331	1	cybB	cytochrome b561
-0.0460958	0.926002	1	cybC	-
-0.700825	0.00914773	1	cycA	D-alanine/D-serine/glycine transporter
NA	NA	NA	cydA	cytochrome d terminal oxidase, subunit I
NA	NA	NA	cydB	cytochrome d terminal oxidase, subunit II
-0.969508	0.0751232	1	cydC	fused glutathione, cysteine exporter subunits of ABC superfamily: membrane component/ATP-binding component
NA	NA	NA	cydD	fused glutathione, cysteine exporter subunits of ABC superfamily: membrane component/ATP-binding component
NA	NA	NA	cydX	cytochrome d (bd-I) ubiquinol oxidase subunit X
-0.543233	0.082874	1	cynR	transcriptional activator of cyn operon; autorepressor
0.736622	0.0438473	1	cynS	cyanate aminohydrolase
-0.512658	0.161999	1	cynT	carbonic anhydrase
-0.253759	0.287973	1	cynX	putative cyanate transporter
-0.565843	0.022785	1	cyoA	cytochrome o ubiquinol oxidase subunit II
-0.807395	0.000497715	1	cyoB	cytochrome o ubiquinol oxidase subunit I
-0.407196	0.157832	1	cyoC	cytochrome o ubiquinol oxidase subunit III
-0.205889	0.572907	1	cyoD	cytochrome o ubiquinol oxidase subunit IV
-0.774748	0.0180571	1	cyoE	protoheme IX farnesyltransferase
-0.368813	0.125581	1	cysA	sulfate/thiosulfate transporter subunit
NA	NA	NA	cysB	N-acetylserine-responsive cysteine regulon transcriptional activator; autorepressor
-0.0920701	0.819928	1	cysC	adenosine 5'-phosphosulfate kinase
-0.192843	0.416115	1	cysD	sulfate adenylyltransferase, subunit 2
-0.0383225	1	1	cysE	serine acetyltransferase
-0.0948383	0.640523	1	cysG	fused siroheme synthase 1,3-dimethyluroporphyriongen III dehydrogenase and siroheme ferrochelatase/uroporphyrinogen methyltransferase
-0.434322	0.116435	1	cysH	phosphoadenosine phosphosulfate reductase; PAPS reductase, thioredoxin dependent
-0.776332	0.00353475	1	cysI	sulfite reductase, beta subunit, NAD(P)-binding, heme-binding
-0.370385	0.113383	1	cysJ	sulfite reductase, alpha subunit, flavoprotein
-0.242105	0.327968	1	cysK	cysteine synthase A, O-acetylserine sulfhydrolase A subunit
-0.146184	0.630104	1	cysM	cysteine synthase B (O-acetylserine sulfhydrolase B)
-0.302352	0.222436	1	cysN	sulfate adenylyltransferase, subunit 1
-0.630883	0.0443537	1	cysP	thiosulfate-binding protein
-0.148144	0.516373	1	cysQ	3'(2'),5'-bisphosphate nucleotidase
NA	NA	NA	cysS	cysteinyl-tRNA synthetase
NA	NA	NA	cysT	tRNA-Cys
-0.418256	0.164132	1	cysU	sulfate/thiosulfate ABC transporter permease
-0.538889	0.0712108	1	cysW	sulfate/thiosulfate ABC transporter subunit
-0.254603	0.328144	1	cysZ	EI24 family inner membrane protein; putative sulfate transporter
0.333914	0.124876	1	cytR	Anti-activator for CytR-CRP nucleoside utilization regulon
0.462561	0.0349515	1	dacA	D-alanyl-D-alanine carboxypeptidase (penicillin-binding protein 5)
-0.383528	0.0481311	1	dacB	D-alanyl-D-alanine carboxypeptidase
0.211402	0.291852	1	dacC	D-alanyl-D-alanine carboxypeptidase (penicillin-binding protein 6a)
0.281978	0.176414	1	dacD	D-alanyl-D-alanine carboxypeptidase (penicillin-binding protein 6b)
-0.383939	0.0816626	1	dadA	D-amino acid dehydrogenase
-0.167075	0.544962	1	dadX	alanine racemase, catabolic, PLP-binding
-0.338842	0.127834	1	dam	DNA adenine methyltransferase
0.166833	0.337897	1	damX	cell division protein that binds to the septal ring
NA	NA	NA	dapA	dihydrodipicolinate synthase
NA	NA	NA	dapB	dihydrodipicolinate reductase
NA	NA	NA	dapD	2,3,4,5-tetrahydropyridine-2-carboxylate N-succinyltransferase
NA	NA	NA	dapE	N-succinyl-diaminopimelate deacylase
NA	NA	NA	dapF	diaminopimelate epimerase
0.337346	0.0698545	1	dauA	C4-dicarboxylic acid transporter
0.372547	0.158492	1	dbpA	ATP-dependent RNA helicase, specific for 23S rRNA
NA	NA	NA	dcd	2'-deoxycytidine 5'-triphosphate deaminase
-0.0817486	0.798631	1	dcm	DNA cytosine methyltransferase
0.0607217	0.777878	1	dcp	dipeptidyl carboxypeptidase II
0.152563	0.570138	1	dcrB	putative lipoprotein
-0.0549541	0.845408	1	dctA	C4-dicarboxylic acid, orotate and citrate transporter
-0.238518	0.29569	1	dctR	LuxR family putative transcriptional regulator
-0.127216	0.514938	1	dcuA	C4-dicarboxylate antiporter
0.158782	0.410194	1	dcuB	C4-dicarboxylate transporter, anaerobic; DcuS co-sensor
0.236585	0.317398	1	dcuC	anaerobic C4-dicarboxylate transport
-0.124444	0.501327	1	dcuD	putative transporter
-0.28534	0.227911	1	dcuR	response regulator in two-component regulatory system with DcuS
-0.441059	0.0321806	1	dcuS	sensory histidine kinase in two-component regulatory system with DcuR, regulator of anaerobic fumarate respiration
0.203646	0.414053	1	dcyD	D-cysteine desulfhydrase, PLP-dependent
-0.130131	0.550072	1	ddlA	D-alanine-D-alanine ligase A
0.0326775	0.931412	1	ddlB	D-alanine:D-alanine ligase
0.187238	0.399131	1	ddpA	D-ala-D-a la transporter subunit
-0.130424	0.603704	1	ddpB	D-ala-D-ala transporter subunit
0.0646173	0.863326	1	ddpC	D-ala-D-ala transporter subunit
-0.0473529	0.962506	1	ddpD	D,D-dipeptide permease system, ATP-binding component
-0.875796	0.00672281	1	ddpF	D,D-dipeptide permease system, ATP-binding component
0.519415	0.11226	1	ddpX	D-ala-D-ala dipeptidase, Zn-dependent
-0.581868	0.00653759	1	deaD	ATP-dependent RNA helicase
0.0435518	0.847428	1	dedA	DedA family inner membrane protein
0.0286049	1	1	dedD	membrane-anchored periplasmic protein involved in septation
NA	NA	NA	def	peptide deformylase
-0.250387	0.310662	1	degP	serine endoprotease (protease Do), membrane-associated
-0.282702	0.132198	1	degQ	serine endoprotease, periplasmic
NA	NA	NA	degS	serine endoprotease, periplasmic
-0.273457	0.207038	1	deoA	thymidine phosphorylase
0.340839	0.175231	1	deoB	phosphopentomutase
-0.1242	0.647415	1	deoC	2-deoxyribose-5-phosphate aldolase, NAD(P)-linked
0.0902561	0.766521	1	deoD	purine-nucleoside phosphorylase
0.459877	0.0996315	1	deoR	deoxyribose-5-phosphate-inducible deoxyribose operon transcriptional repressor; repressor of nupG and tsx
NA	NA	NA	der	GTPase; multicopy suppressor of ftsJ
NA	NA	NA	dfp	fused 4'-phosphopantothenoylcysteine decarboxylase/phosphopantothenoylcysteine synthetase, FMN-binding
0.42472	0.0363452	1	dgcZ	diguanylate cyclase, zinc-sensing
-1.01355	0.0897927	1	dgkA	diacylglycerol kinase
-0.0814072	0.773172	1	dgoA	2-oxo-3-deoxygalactonate 6-phosphate aldolase
0.102398	0.644032	1	dgoD	galactonate dehydratase
0.156855	0.528174	1	dgoK	2-oxo-3-deoxygalactonate kinase
-0.0313513	0.872427	1	dgoR	putative DNA-binding transcriptional regulator
0.127124	0.56208	1	dgoT	D-galactonate transporter
0.491436	8.06555e-05	0.312459	dgt	deoxyguanosine triphosphate triphosphohydrolase
0.301676	0.230834	1	dhaK	dihydroxyacetone kinase, PTS-dependent, dihydroxyacetone-binding subunit
-0.34443	0.262044	1	dhaL	dihydroxyacetone kinase, C-terminal domain
-0.0529942	0.819239	1	dhaM	putative dihydroxyacetone-specific PTS enzymes: HPr component/EI component
0.357283	0.0978713	1	dhaR	dhaKLM operon transcription activator
-0.357218	0.0854785	1	diaA	DnaA initiator-associating factor for replication initiation
NA	NA	NA	dicA	Qin prophage; putative regulator for DicB
-0.395455	0.495875	1	dicB	Qin prophage; cell division inhibition protein
NA	NA	NA	dicC	Qin prophage; DNA-binding transcriptional regulator for DicB
0.342492	0.602549	1	dicF	-
-0.232238	0.324804	1	dinB	DNA polymerase IV
0.209979	0.314243	1	dinD	DNA damage-inducible protein
-0.676774	0.00232705	1	dinF	oxidative stress resistance protein; putative MATE family efflux pump; UV and mitomycin C inducible protein
0.418933	0.0224173	1	dinG	ATP-dependent DNA helicase
1.15675	0.00406004	1	dinI	DNA damage-inducible protein I
0.475313	0.127623	1	dinJ	antitoxin of YafQ-DinJ toxin-antitoxin system
-0.244735	0.685468	1	dinQ	UV-inducible membrane toxin, DinQ-AgrB type I toxin-antitoxin system
-0.0882484	0.72701	1	djlA	membrane-anchored DnaK co-chaperone, DNA-binding protein
0.296528	0.0792838	1	djlB	putative HscC co-chaperone, uncharacterized J domain-containing protein
0.102849	0.638013	1	djlC	J domain-containing HscC co-chaperone; Hsc56
0.0338524	0.922059	1	dkgA	2,5-diketo-D-gluconate reductase A
0.256866	0.425349	1	dkgB	2,5-diketo-D-gluconate reductase B
-0.419519	0.398981	1	dksA	transcriptional regulator of rRNA transcription, DnaK suppressor protein
0.251168	0.192845	1	dld	D-lactate dehydrogenase, FAD-binding, NADH independent
-0.125586	0.750764	1	dmlA	D-malate oxidase, NAD-dependent; putative tartrate dehydrogenase
0.0092271	0.933674	1	dmlR	transcriptional activator of dmlA
0.339759	0.0977129	1	dmsA	dimethyl sulfoxide reductase, anaerobic, subunit A
0.311386	0.29622	1	dmsB	dimethyl sulfoxide reductase, anaerobic, subunit B
0.137607	0.630006	1	dmsC	dimethyl sulfoxide reductase, anaerobic, subunit C
0.463905	0.237721	1	dmsD	twin-argninine leader-binding protein for DmsA and TorA
NA	NA	NA	dnaA	chromosomal replication initiator protein DnaA, DNA-binding transcriptional dual regulator
NA	NA	NA	dnaB	replicative DNA helicase
NA	NA	NA	dnaC	DNA biosynthesis protein
NA	NA	NA	dnaE	DNA polymerase III alpha subunit
NA	NA	NA	dnaG	DNA primase
-0.0782891	0.739318	1	dnaJ	chaperone Hsp40, DnaK co-chaperone
-0.433416	0.255871	1	dnaK	chaperone Hsp70, with co-chaperone DnaJ
NA	NA	NA	dnaN	DNA polymerase III, beta subunit
NA	NA	NA	dnaQ	DNA polymerase III epsilon subunit
NA	NA	NA	dnaT	DNA biosynthesis protein (primosomal protein I)
NA	NA	NA	dnaX	DNA polymerase III/DNA elongation factor III, tau and gamma subunits
0.903291	9.05792e-07	0.00350904	dosC	diguanylate cyclase, cold- and stationary phase-induced oxygen-dependent biofilm regulator
0.589536	0.00878763	1	dosP	oxygen sensor, c-di-GMP phosphodiesterase, heme-regulated; cold- and stationary phase-induced bioflim regulator
0.285037	0.187231	1	dppA	dipeptide transporter
0.05035	0.867028	1	dppB	dipeptide/heme transporter
-0.409462	0.120887	1	dppC	dipeptide/heme transporter
-0.152279	0.580222	1	dppD	dipeptide/heme transporter
-0.220151	0.421841	1	dppF	dipeptide transporter
-0.0737486	0.762348	1	dps	Fe-binding and storage protein; stress-inducible DNA-binding protetin
0.0368105	0.920312	1	dsbA	periplasmic protein disulfide isomerase I
-1.562	1.4317e-06	0.0055464	dsbB	oxidoreductase that catalyzes reoxidation of DsbA protein disulfide isomerase I
-0.00908188	0.966033	1	dsbC	protein disulfide isomerase II
-0.0521198	0.779421	1	dsbD	fused thiol:disulfide interchange protein: activator of DsbC/conserved protein
0.867667	0.00862599	1	dsbE	periplasmic thioredoxin of cytochrome c-type biogenesis
0.381292	0.0617472	1	dsbG	thiol:disulfide interchange protein, periplasmic
-0.800612	0.000540572	1	dsdA	D-serine dehydratase
-0.668221	0.00371493	1	dsdC	dsd operon activator; autorepressor
-0.4267	0.0616303	1	dsdX	D-serine transporter
NA	NA	NA	dsrA	-
-0.323096	0.545154	1	dsrB	uncharacterized protein
-0.103483	0.743497	1	dtd	D-tyr-tRNA(Tyr) deacylase
-0.18152	0.490368	1	dtpA	dipeptide and tripeptide permease A
-0.420293	0.0328428	1	dtpB	dipeptide and tripeptide permease B
-0.29981	0.125574	1	dtpC	dipeptide and tripeptide permease
0.0580534	0.792187	1	dtpD	dipeptide and tripeptide permease D
-0.565605	0.0392498	1	dusA	tRNA-dihydrouridine synthase A
-0.870588	0.000272299	1	dusB	tRNA-dihydrouridine synthase B
0.253516	0.308631	1	dusC	tRNA-dihydrouridine synthase C
NA	NA	NA	dut	deoxyuridinetriphosphatase
NA	NA	NA	dxr	1-deoxy-D-xylulose 5-phosphate reductoisomerase
NA	NA	NA	dxs	1-deoxyxylulose-5-phosphate synthase, thiamine triphosphate-binding, FAD-requiring
-0.36662	0.0830929	1	eaeH	-
-0.175948	0.533936	1	eamA	cysteine and O-acetyl-L-serine efflux system
-0.768607	0.00365869	1	eamB	cysteine and O-acetylserine exporter
-0.196206	0.284474	1	ebgA	evolved beta-D-galactosidase, alpha subunit
-0.00195111	1	1	ebgC	evolved beta-D-galactosidase, beta subunit; cupin superfamily
-0.322634	0.380833	1	ebgR	transcriptional repressor
NA	NA	NA	ecnA	entericidin A membrane lipoprotein, antidote entericidin B
NA	NA	NA	ecnB	entericidin B membrane lipoprotein
0.471122	0.146586	1	eco	ecotin, a serine protease inhibitor
-0.0209914	1	1	ecpA	ECP pilin
-0.521058	0.0626772	1	ecpB	ECP production pilus chaperone
-0.515845	0.00619214	1	ecpC	ECP production outer membrane protein
-0.0885026	0.687144	1	ecpD	polymerized tip adhesin of ECP fibers
-0.0866744	0.806067	1	ecpE	ECP production pilus chaperone
0.635227	0.0259361	1	ecpR	putative transcriptional regulator for the ecp operon
-0.00120306	0.946053	1	eda	multifunctional 2-keto-3-deoxygluconate 6-phosphate aldolase and 2-keto-4-hydroxyglutarate aldolase and oxaloacetate decarboxylase
0.0126168	0.965464	1	edd	6-phosphogluconate dehydratase
-0.317723	0.191506	1	efeB	deferrrochelatase, periplasmic
-0.177511	0.503255	1	efeO	inactive ferrous ion transporter EfeUOB
-0.0890796	0.722686	1	efeU	-
NA	NA	NA	efp	polyproline-specific translation elongation factor EF-P
0.16147	0.556995	1	elaA	putative acyl-CoA transferase
-0.238241	0.459177	1	elaB	DUF883 family protein, putative membrane-anchored ribosome-binding protein
0.539453	0.11226	1	elaD	protease, capable of cleaving an AMC-ubiquitin model substrate
0.0762026	0.758884	1	elbB	isoprenoid biosynthesis protein with amidotransferase-like domain
0.613728	0.0404828	1	elfA	laminin-binding fimbrin subunit
0.195071	0.224593	1	elfC	putative outer membrane fimbrial subunit export usher protein
0.456027	0.0242882	1	elfD	putative periplasmic pilin chaperone
0.280443	0.113491	1	elfG	putative fimbrial-like adhesin protein
-0.374073	0.126464	1	emrA	multidrug efflux system
-0.413662	0.0581321	1	emrB	multidrug efflux system protein
-0.134875	0.504459	1	emrD	multidrug efflux system protein
0.104732	0.688607	1	emrE	DLP12 prophage; multidrug resistance protein
-0.390271	0.123117	1	emrK	EmrKY-TolC multidrug resistance efflux pump, membrane fusion protein component
-0.116745	0.618909	1	emrY	putative multidrug efflux system
0.360544	0.301698	1	emtA	lytic murein endotransglycosylase E
-0.0994753	0.705123	1	endA	DNA-specific endonuclease I
NA	NA	NA	eno	enolase
0.257153	0.441236	1	entA	2,3-dihydro-2,3-dihydroxybenzoate dehydrogenase
-0.235606	0.410033	1	entB	isochorismatase
0.0949406	0.711795	1	entC	isochorismate synthase 1
0.25344	0.477245	1	entD	phosphopantetheinyltransferase component of enterobactin synthase multienzyme complex
-0.0104796	0.98101	1	entE	2,3-dihydroxybenzoate-AMP ligase component of enterobactin synthase multienzyme complex
-0.00136308	1	1	entF	enterobactin synthase multienzyme complex component, ATP-dependent
-0.0142347	1	1	entH	enterobactin synthesis proofreading thioesterase
-0.681876	0.00339143	1	entS	enterobactin exporter, iron-regulated
0.120223	0.771206	1	envC	activator of AmiB,C murein hydrolases, septal ring factor
0.293779	0.135548	1	envY	porin thermoregulatory transcriptional activator
3.52186	4.38701e-48	1.69953e-44	envZ	sensory histidine kinase in two-component regulatory system with OmpR
-0.0689314	0.769245	1	epd	D-erythrose 4-phosphate dehydrogenase
0.0185143	1	1	epmA	Elongation Factor P Lys34 lysyltransferase
-0.358329	0.367209	1	epmB	EF-P-Lys34 lysylation protein; weak lysine 2,3-aminomutase
0.0282969	0.940458	1	epmC	Elongation Factor P Lys34 hydroxylase
0.06318	0.746234	1	eptA	lipid A phosphoethanolamine transferase
0.0418325	0.827014	1	eptB	KDO phosphoethanolamine transferase, Ca(2+)-inducible
0.118034	0.524191	1	eptC	LPS heptose I phosphoethanolamine transferase
NA	NA	NA	era	membrane-associated, 16S rRNA-binding GTPase
NA	NA	NA	erpA	iron-sulfur cluster insertion protein
NA	NA	NA	esrE	-
-0.727473	0.00199046	1	essD	DLP12 prophage; putative phage lysis protein
NA	NA	NA	essQ	Qin prophage; putative S lysis protein
0.107361	0.554552	1	etk	tyrosine-protein kinase, role in O-antigen capsule formation
0.0414477	0.867876	1	etp	Protein-tyrosine-phosphatase, role in O-antigen capsule formation; dephosphorylates Etk-P
-0.642858	0.0262021	1	eutA	reactivating factor for ethanolamine ammonia lyase
-0.41918	0.0802938	1	eutB	ethanolamine ammonia-lyase, large subunit, heavy chain
-0.0820876	0.757629	1	eutC	ethanolamine ammonia-lyase, small subunit (light chain)
-0.151004	0.561508	1	eutD	phosphate acetyltransferase
-0.833768	0.000591866	1	eutE	aldehyde oxidoreductase, ethanolamine utilization protein
-0.318697	0.167624	1	eutG	ethanol dehydrogenase involved in ethanolamine utilization; aldehyde reductase, converts acetaldehyde to ethanol
-0.140901	0.685436	1	eutH	ethanolamine transporter
-0.783741	0.00555973	1	eutJ	ethanolamine utilization protein, HSP70/actin superfamily protein
-0.472923	0.135096	1	eutK	putative ethanol utilization carboxysome structural protein
-0.839811	0.00241583	1	eutL	putative ethanol utilization carboxysome structural protein
-0.351915	0.277288	1	eutM	ethanolamine utilization protein, putative carboxysome structural protein
-0.198363	0.743304	1	eutN	Ethanolamine catabolic microcompartment shell protein
0.0229475	0.94339	1	eutP	putative P-loop NTPase ethanolamine utilization protein
-0.230569	0.50213	1	eutQ	RmlC-like cupin domain protein
-0.198923	0.411076	1	eutR	eut operon transcriptional activator, AraC family
-0.182281	0.541572	1	eutS	putative ethanol utilization carboxysome structural protein
-0.498073	0.113699	1	eutT	cobalamin adenosyltransferase involved in ethanolamine utilization
-0.275361	0.3615	1	evgA	response regulator in two-component regulatory system with EvgS
-0.111761	0.644544	1	evgS	hybrid sensory histidine kinase in two-component regulatory system with EvgA
-0.249448	0.442569	1	exbB	membrane spanning protein in TonB-ExbB-ExbD complex
-0.585184	0.222784	1	exbD	membrane spanning protein in TonB-ExbB-ExbD complex
-0.392337	0.323378	1	exoD	-
-0.183615	0.519654	1	exoX	exodeoxyribonuclease 10; DNA exonuclease X
-0.177211	0.544804	1	exuR	hexuronate regulon transcriptional repressor; autorepressor
-0.350807	0.0948252	1	exuT	hexuronate transporter
NA	NA	NA	eyeA	-
NA	NA	NA	fabA	beta-hydroxydecanoyl thioester dehydrase
NA	NA	NA	fabB	3-oxoacyl-[acyl-carrier-protein] synthase I
NA	NA	NA	fabD	malonyl-CoA-[acyl-carrier-protein] transacylase
-0.876555	0.00080748	1	fabF	3-oxoacyl-[acyl-carrier-protein] synthase II
NA	NA	NA	fabG	3-oxoacyl-[acyl-carrier-protein] reductase
NA	NA	NA	fabH	3-oxoacyl-[acyl-carrier-protein] synthase III
NA	NA	NA	fabI	enoyl-[acyl-carrier-protein] reductase, NADH-dependent
0.457942	0.0276635	1	fabR	transcriptional repressor of fabA and fabB
NA	NA	NA	fabZ	(3R)-hydroxymyristol acyl carrier protein dehydratase
0.162511	0.413527	1	fadA	3-ketoacyl-CoA thiolase (thiolase I)
0.119526	0.542055	1	fadB	fused 3-hydroxybutyryl-CoA epimerase/delta(3)-cis-delta(2)-trans-enoyl-CoA isomerase/enoyl-CoA hydratase/3-hydroxyacyl-CoA dehydrogenase
0.363057	0.111282	1	fadD	acyl-CoA synthetase (long-chain-fatty-acid--CoA ligase)
-0.502391	0.0071614	1	fadE	acyl coenzyme A dehydrogenase
-0.278975	0.164711	1	fadH	2,4-dienoyl-CoA reductase, NADH and FMN-linked
-0.772606	0.000933706	1	fadI	beta-ketoacyl-CoA thiolase, anaerobic, subunit
-0.360139	0.0958206	1	fadJ	fused enoyl-CoA hydratase and epimerase and isomerase/3-hydroxyacyl-CoA dehydrogenase
0.832449	1.54627e-05	0.0599026	fadK	short chain acyl-CoA synthetase, anaerobic
-0.362102	0.0538215	1	fadL	long-chain fatty acid outer membrane transporter
0.373743	0.228315	1	fadM	long-chain acyl-CoA thioesterase III
0.063969	0.949708	1	fadR	fatty acid metabolism regulon transcriptional regulator
0.182238	0.584065	1	fau	5-formyltetrahydrofolate cyclo-ligase family protein
NA	NA	NA	fbaA	fructose-bisphosphate aldolase, class II
0.0726495	0.796192	1	fbaB	fructose-bisphosphate aldolase class I
0.104262	0.684818	1	fbp	fructose-1,6-bisphosphatase I
-1.86902	1.90443e-09	7.37777e-06	fdhD	formate dehydrogenase formation protein
-2.04681	5.54587e-10	2.14847e-06	fdhE	formate dehydrogenase formation protein
-0.109879	0.584047	1	fdhF	formate dehydrogenase-H, selenopolypeptide subunit
-0.0519068	0.857548	1	fdnG	formate dehydrogenase-N, alpha subunit, nitrate-inducible
-1.10916	0.00100138	1	fdnH	formate dehydrogenase-N, Fe-S (beta) subunit, nitrate-inducible
0.405909	0.234661	1	fdnI	formate dehydrogenase-N, cytochrome B556 (gamma) subunit, nitrate-inducible
-2.03547	4.77346e-19	1.84924e-15	fdoG	formate dehydrogenase-O, large subunit
-1.88831	1.31522e-12	5.09517e-09	fdoH	formate dehydrogenase-O, Fe-S subunit
-1.88942	1.13409e-08	4.39345e-05	fdoI	formate dehydrogenase-O, cytochrome b556 subunit
-0.120413	0.620067	1	fdrA	putative NAD(P)-binding acyl-CoA synthetase
NA	NA	NA	fdx	[2Fe-2S] ferredoxin
0.386946	0.0705988	1	feaB	phenylacetaldehyde dehydrogenase
0.285045	0.226012	1	feaR	transcriptional activator for tynA and feaB
-0.234277	0.245887	1	fecA	ferric citrate outer membrane transporter
0.296668	0.343383	1	fecB	iron-dicitrate transporter subunit
-0.664668	0.0170084	1	fecC	iron-dicitrate transporter subunit
-0.581752	0.0367151	1	fecD	iron-dicitrate transporter subunit
-0.220559	0.494038	1	fecE	iron-dicitrate transporter subunit
0.156448	0.716863	1	fecI	RNA polymerase, sigma 19 factor
-0.395759	0.142219	1	fecR	FecI pro-sigma factor; transmembrane signal transducer for ferric citrate transport; periplasmic FecA:ferric citrate sensor and cytoplasmic FecI ECF sigma factor activator
0.646374	0.00437062	1	feoA	ferrous iron transporter, protein A
0.464242	0.00610055	1	feoB	fused ferrous iron transporter, protein B: GTP-binding protein/membrane protein
0.858594	0.00495506	1	feoC	putative DNA-binding transcriptional regulator
0.00149709	0.982293	1	fepA	iron-enterobactin outer membrane transporter
-0.252867	0.54031	1	fepB	iron-enterobactin transporter subunit
-0.218221	0.620033	1	fepC	iron-enterobactin transporter subunit
-0.735803	0.0328743	1	fepD	iron-enterobactin transporter subunit
0.434575	0.016805	1	fepE	regulator of length of O-antigen component of lipopolysaccharide chains
-0.547722	0.21293	1	fepG	iron-enterobactin transporter subunit
-0.123523	0.729702	1	fes	enterobactin/ferric enterobactin esterase
-1.17241	1.44893e-08	5.61314e-05	fetA	iron exporter, ATP-binding subunit, ABC transporter FetAB subunit; peroxide resistance protein
-1.06128	1.0659e-06	0.00412931	fetB	iron exporter permease subunit, ABC transporter FetAB; peroxide resistance protein
NA	NA	NA	ffh	Signal Recognition Particle (SRP) component with 4.5S RNA (ffs)
NA	NA	NA	ffs	-
0.0418057	0.865581	1	fhlA	formate hydrogenlyase transcriptional activator
0.25104	0.14802	1	fhuA	ferrichrome outer membrane transporter
-0.452695	0.0142979	1	fhuB	fused iron-hydroxamate transporter subunits of ABC superfamily: membrane components
-0.163827	0.505659	1	fhuC	iron-hydroxamate transporter subunit
-0.295044	0.352252	1	fhuD	iron-hydroxamate transporter subunit
0.42015	0.01641	1	fhuE	ferric-rhodotorulic acid outer membrane transporter
0.177458	0.588456	1	fhuF	ferric iron reductase involved in ferric hydroximate transport
0.0649689	0.840355	1	fic	stationary-phase adenosine monophosphate-protein transferase domain protein
0.119899	0.577392	1	fieF	ferrous iron and zinc transporter
-0.506667	0.0444036	1	fimA	major type 1 subunit fimbrin (pilin)
0.033492	0.894653	1	fimB	tyrosine recombinase/inversion of on/off regulator of fimA
-0.112731	0.638098	1	fimC	periplasmic chaperone
-0.149401	0.239535	1	fimD	fimbrial usher outer membrane porin protein; FimCD chaperone-usher
-0.213902	0.295767	1	fimE	tyrosine recombinase/inversion of on/off regulator of fimA
-0.178957	0.756321	1	fimF	minor component of type 1 fimbriae
-0.281098	0.400545	1	fimG	minor component of type 1 fimbriae
-0.544966	0.0111549	1	fimH	minor component of type 1 fimbriae
-0.499154	0.021336	1	fimI	fimbrial protein involved in type 1 pilus biosynthesis
-0.341597	0.685468	1	fis	global DNA-binding transcriptional dual regulator
0.183508	0.324163	1	fiu	catecholate siderophore receptor Fiu
0.0474567	0.879455	1	fixA	anaerobic carnitine reduction putative electron transfer flavoprotein subunit
0.0123526	0.94248	1	fixB	putative electron transfer flavoprotein, NAD/FAD-binding domain and ETFP adenine nucleotide-binding domain-like protein
-0.00869353	1	1	fixC	putative oxidoreductase
0.27344	0.387301	1	fixX	putative 4Fe-4S ferredoxin-type protein
-0.107679	0.687434	1	fklB	FKBP-type peptidyl-prolyl cis-trans isomerase (rotamase)
0.363982	0.0556386	1	fkpA	FKBP-type peptidyl-prolyl cis-trans isomerase (rotamase)
-0.848871	0.0039809	1	fkpB	FKBP-type peptidyl-prolyl cis-trans isomerase (rotamase)
-0.135473	0.665711	1	flc	fluoride efflux channel, dual topology membrane protein
NA	NA	NA	fldA	flavodoxin 1
-0.280009	0.492072	1	fldB	flavodoxin 2
-0.116286	0.574284	1	flgA	assembly protein for flagellar basal-body periplasmic P ring
0.233407	0.280231	1	flgB	flagellar component of cell-proximal portion of basal-body rod
-0.13082	0.592951	1	flgC	flagellar component of cell-proximal portion of basal-body rod
0.0249598	0.882498	1	flgD	flagellar hook assembly protein
0.293896	0.0362789	1	flgE	flagellar hook protein
-0.625945	0.00288948	1	flgF	flagellar component of cell-proximal portion of basal-body rod
0.312709	0.096183	1	flgG	flagellar component of cell-distal portion of basal-body rod
0.0602515	0.813247	1	flgH	flagellar protein of basal-body outer-membrane L ring
0.0746384	0.674942	1	flgI	putative flagellar basal body protein
-0.189427	0.426331	1	flgJ	flagellar rod assembly protein and murein hydrolase; flagellum-specific muramidase
-0.129099	0.50382	1	flgK	flagellar hook-filament junction protein 1
0.00587177	0.932582	1	flgL	flagellar hook-filament junction protein
0.701562	0.10638	1	flgM	anti-sigma factor for FliA (sigma 28)
-0.161144	0.564764	1	flgN	export chaperone for FlgK and FlgL
-0.0470458	0.829105	1	flhA	putative flagellar export pore protein
0.0788995	0.731562	1	flhB	flagellin export apparatus, substrate specificity protein
-0.116881	0.590675	1	flhC	flagellar class II regulon transcriptional activator, with FlhD
0.265291	0.177358	1	flhD	flagellar class II regulon transcriptional activator, with FlhC
NA	NA	NA	flhE	proton seal during flagellar secretion
-0.0283913	0.983722	1	fliA	RNA polymerase, sigma 28 (sigma F) factor
0.112052	0.557689	1	fliC	flagellar filament structural protein (flagellin)
-0.197007	0.36424	1	fliD	flagellar filament capping protein
0.281769	0.347079	1	fliE	flagellar basal-body component
-0.439853	0.0205268	1	fliF	flagellar basal-body MS-ring and collar protein
-0.314395	0.129569	1	fliG	flagellar motor switching and energizing component
-0.633052	0.00773237	1	fliH	negative regulator of FliI ATPase activity
-0.607452	0.00128207	1	fliI	flagellum-specific ATP synthase
-0.569348	0.0997436	1	fliJ	flagellar protein
-0.400699	0.0416698	1	fliK	flagellar hook-length control protein
-0.45105	0.11782	1	fliL	flagellar biosynthesis protein
-0.178873	0.423484	1	fliM	flagellar motor switching and energizing component
-0.731046	0.118961	1	fliN	flagellar motor switching and energizing component
-0.209441	0.485104	1	fliO	flagellar biosynthesis protein
0.280484	0.231173	1	fliP	flagellar biosynthesis protein
-0.00457177	1	1	fliQ	flagellar biosynthesis protein
0.792964	0.000418218	1	fliR	flagellar export pore protein
0.281377	0.496814	1	fliS	flagellar protein potentiates polymerization
0.642153	0.0621664	1	fliT	putative flagellar synthesis and assembly chaperone
0.376117	0.125955	1	fliY	cystine transporter subunit
0.862928	0.00124989	1	fliZ	RpoS antagonist; putative regulator of FliA activity
-0.063979	0.785785	1	flk	putative flagella assembly protein
-0.107784	0.534146	1	flu	CP4-44 prophage; antigen 43 (Ag43) phase-variable biofilm formation autotransporter
-0.297521	0.406558	1	flxA	Qin prophage; uncharacterized protein
NA	NA	NA	fmt	10-formyltetrahydrofolate:L-methionyl-tRNA(fMet) N-formyltransferase
0.975219	0.000339026	1	fnr	oxygen-sensing anaerobic growth regulon transcriptional regulator; autorepressor
0.963294	0.00749766	1	fnrS	-
0.255401	0.145205	1	focA	formate channel
-1.05343	0.00153542	1	focB	putative formate transporter
NA	NA	NA	folA	dihydrofolate reductase
NA	NA	NA	folB	bifunctional dihydroneopterin aldolase/dihydroneopterin triphosphate 2'-epimerase
NA	NA	NA	folC	bifunctional folylpolyglutamate synthase/ dihydrofolate synthase
NA	NA	NA	folD	bifunctional 5,10-methylene-tetrahydrofolate dehydrogenase/ 5,10-methylene-tetrahydrofolate cyclohydrolase
NA	NA	NA	folE	GTP cyclohydrolase I
-0.465777	0.488247	1	folK	2-amino-4-hydroxy-6-hydroxymethyldihyropteridine pyrophosphokinase
0.198327	0.493107	1	folM	dihydromonapterin reductase, NADPH-dependent; dihydrofolate reductase isozyme
-0.459367	0.488247	1	folP	7,8-dihydropteroate synthase
0.250859	0.37076	1	folX	D-erythro-7,8-dihydroneopterin triphosphate 2'-epimerase and dihydroneopterin aldolase
0.174784	0.547797	1	fpr	ferredoxin-NADP reductase
-0.279627	0.113659	1	frc	formyl-CoA transferase, NAD(P)-binding
-0.296166	0.119109	1	frdA	fumarate reductase (anaerobic) catalytic and NAD/flavoprotein subunit
0.0650416	0.868646	1	frdB	fumarate reductase (anaerobic), Fe-S subunit
0.273474	0.474339	1	frdC	fumarate reductase (anaerobic), membrane anchor subunit
0.379425	0.195842	1	frdD	fumarate reductase (anaerobic), membrane anchor subunit
-0.723059	0.0290664	1	fre	NAD(P)H-flavin reductase
0.139466	0.556721	1	frlA	putative fructoselysine transporter
0.0719437	0.759848	1	frlB	fructoselysine-6-P-deglycase
0.114564	0.596296	1	frlC	fructoselysine 3-epimerase
0.12721	0.534084	1	frlD	fructoselysine 6-kinase
0.168987	0.525834	1	frlR	putative DNA-binding transcriptional regulator
0.0881848	0.752635	1	frmA	alcohol dehydrogenase class III/glutathione-dependent formaldehyde dehydrogenase
0.422314	0.0872335	1	frmB	S-formylglutathione hydrolase
0.606524	0.280785	1	frmR	regulator protein that represses frmRAB operon
NA	NA	NA	frr	ribosome recycling factor
-0.248966	0.243224	1	frsA	fermentation-respiration switch protein; PTS Enzyme IIA(Glc)-binding protein; pNP-butyrate esterase activity
0.351016	0.0916517	1	fruA	fused fructose-specific PTS enzymes: IIBcomponent/IIC components
0.457556	0.0706652	1	fruB	fused fructose-specific PTS enzymes: IIA component/HPr component
-0.585206	0.101314	1	fruK	fructose-1-phosphate kinase
0.657322	0.00682428	1	frvA	putative enzyme IIA component of PTS
0.108097	0.653297	1	frvB	putative PTS enzyme, IIB component/IIC component
0.371609	0.0287116	1	frvR	putative frv operon regulator; contains a PTS EIIA domain
0.0334552	0.957583	1	frvX	putative peptidase
-0.227536	0.280825	1	frwA	putative PTS enzyme, Hpr component/enzyme I component/enzyme IIA component
0.625355	0.138167	1	frwB	putative enzyme IIB component of PTS
0.268021	0.214207	1	frwC	putative enzyme IIC component of PTS
0.0332841	1	1	frwD	putative enzyme IIB component of PTS
-0.130678	0.51688	1	fryA	putative PTS enzyme, Hpr component/enzyme I component/enzyme IIA component
-0.302783	0.578357	1	fryB	putative enzyme IIB component of PTS
-0.580135	0.0361317	1	fryC	putative enzyme IIC component of PTS
-0.221107	0.328789	1	fsaA	fructose-6-phosphate aldolase 1
0.166852	0.566289	1	fsaB	fructose-6-phosphate aldolase 2
-0.0446552	0.840558	1	fsr	putative fosmidomycin efflux system protein
0.684429	0.00105275	1	ftnA	ferritin iron storage protein (cytoplasmic)
-0.143875	0.55998	1	ftnB	ferritin B, putative ferrous iron reservoir
NA	NA	NA	ftsA	ATP-binding cell division protein involved in recruitment of FtsK to Z ring
NA	NA	NA	ftsB	cell division protein
0.477089	0.287618	1	ftsE	putative ABC superfamily transporter ATP-binding subunit
NA	NA	NA	ftsH	protease, ATP-dependent zinc-metallo
NA	NA	NA	ftsI	transpeptidase involved in septal peptidoglycan synthesis (penicillin-binding protein 3)
0.617125	0.0271027	1	ftsK	DNA translocase at septal ring sorting daughter chromsomes
NA	NA	NA	ftsL	membrane bound cell division protein at septum containing leucine zipper motif
-0.274488	0.249543	1	ftsN	essential cell division protein
-0.364595	0.118468	1	ftsP	septal ring component that protects the divisome from stress; multicopy suppressor of ftsI(Ts)
NA	NA	NA	ftsQ	divisome assembly protein, membrane anchored protein involved in growth of wall at septum
NA	NA	NA	ftsW	lipid II flippase; integral membrane protein involved in stabilizing FstZ ring during cell division
0.356645	0.356748	1	ftsX	inner membrane putative ABC superfamily transporter permease
NA	NA	NA	ftsY	Signal Recognition Particle (SRP) receptor
NA	NA	NA	ftsZ	GTP-binding tubulin-like cell division protein
-0.269643	0.239326	1	fucA	L-fuculose-1-phosphate aldolase
-0.458608	0.0193992	1	fucI	L-fucose isomerase
-0.301203	0.146411	1	fucK	L-fuculokinase
-0.587926	0.00667322	1	fucO	L-1,2-propanediol oxidoreductase
-0.157815	0.472527	1	fucP	L-fucose transporter
0.0148525	1	1	fucR	l-fucose operon activator
-0.349138	0.31785	1	fucU	L-fucose mutarotase
0.325046	0.461001	1	fumA	fumarate hydratase (fumarase A), aerobic Class I
-0.479656	0.0148346	1	fumB	anaerobic class I fumarate hydratase (fumarase B)
-0.113379	0.729997	1	fumC	fumarate hydratase (fumarase C),aerobic Class II
NA	NA	NA	fur	ferric iron uptake regulon transcriptional repressor; autorepressor
NA	NA	NA	fusA	protein chain elongation factor EF-G, GTP-binding
0.00826274	0.955166	1	fxsA	suppressor of F exclusion of phage T7
-1.30687	3.00143e-06	0.0116275	gabD	succinate-semialdehyde dehydrogenase I, NADP-dependent
-0.19139	0.270179	1	gabP	gamma-aminobutyrate transporter
-1.06216	3.03034e-06	0.0117396	gabT	4-aminobutyrate aminotransferase, PLP-dependent
-0.342444	0.0681691	1	gadA	glutamate decarboxylase A, PLP-dependent
0.564192	0.00108917	1	gadB	glutamate decarboxylase B, PLP-dependent
-0.120173	0.538512	1	gadC	glutamate:gamma-aminobutyric acid antiporter
0.00362293	1	1	gadE	gad regulon transcriptional activator
0.212352	0.408905	1	gadW	transcriptional activator of gadA and gadBC; repressor of gadX
0.0171179	0.938145	1	gadX	acid resistance regulon transcriptional activator; autoactivator
0.302147	0.265257	1	gadY	-
-0.245886	0.23117	1	galE	UDP-galactose-4-epimerase
-0.0427936	0.826018	1	galK	galactokinase
-0.00221345	0.980341	1	galM	aldose 1-epimerase; type-1 mutarotase
-0.204284	0.355839	1	galP	D-galactose transporter
-0.228993	0.283135	1	galR	galactose-inducible d-galactose regulon transcriptional repressor; autorepressor
-0.0797753	0.759615	1	galS	galactose- and fucose-inducible galactose regulon transcriptional isorepressor; mgl operon transcriptional repressor; autorepressor
-0.0944808	0.683208	1	galT	galactose-1-phosphate uridylyltransferase
0.174688	0.406752	1	galU	glucose-1-phosphate uridylyltransferase
NA	NA	NA	gapA	glyceraldehyde-3-phosphate dehydrogenase A
0.422914	0.1719	1	gapC	-
-0.358917	0.118205	1	garD	(D)-galactarate dehydrogenase
-0.71852	0.00925384	1	garK	glycerate kinase I
-0.599349	0.0360758	1	garL	alpha-dehydro-beta-deoxy-D-glucarate aldolase
0.106772	0.636399	1	garP	putative (D)-galactarate transporter
-0.439277	0.103623	1	garR	tartronate semialdehyde reductase
0.193384	0.248744	1	gatA	galactitol-specific enzyme IIA component of PTS
0.464528	0.0296418	1	gatB	galactitol-specific enzyme IIB component of PTS
0.0534615	0.756344	1	gatC	-
0.18278	0.175559	1	gatD	galactitol-1-phosphate dehydrogenase, Zn-dependent and NAD(P)-binding
-0.351383	0.0979869	1	gatY	D-tagatose 1,6-bisphosphate aldolase 2, catalytic subunit
0.529635	0.00799066	1	gatZ	D-tagatose 1,6-bisphosphate aldolase 2, subunit
-0.108834	0.511188	1	gcd	glucose dehydrogenase
0.0783108	0.677912	1	gcl	glyoxylate carboligase
-0.421419	0.272133	1	gcvA	glycine cleavage system transcriptional activator; autorepressor
-0.581673	0.27006	1	gcvB	-
0.0974593	0.823537	1	gcvH	glycine cleavage complex lipoylprotein
-0.376481	0.0632772	1	gcvP	glycine decarboxylase, PLP-dependent, subunit (protein P) of glycine cleavage complex
0.128323	0.783263	1	gcvR	transcriptional repressor, regulatory protein accessory to GcvA
-0.26005	0.242327	1	gcvT	aminomethyltransferase, tetrahydrofolate-dependent, subunit (T protein) of glycine cleavage complex
0.0504157	0.869368	1	gdhA	glutamate dehydrogenase, NADP-specific
0.202111	0.475785	1	gfcA	O-antigen capsule production threonine-rich inner membrane protein
0.152058	0.418929	1	gfcB	O-antigen capsule production lipoprotein
-0.00539628	1	1	gfcC	putative O-antigen capsule production periplasmic protein
0.0900001	0.652289	1	gfcD	putative O-antigen capsule production periplasmic protein
0.213035	0.348842	1	gfcE	putative O-antigen capsule outer membrane auxillary protein export channel
-0.217906	0.386305	1	ggt	gamma-glutamyltranspeptidase
-0.380274	0.0945152	1	ghrA	glyoxylate/hydroxypyruvate reductase A
-0.205357	0.35941	1	ghrB	glyoxylate/hydroxypyruvate reductase B
-0.158697	0.343046	1	glcA	glycolate transporter
-0.198871	0.354133	1	glcB	malate synthase G
-0.17614	0.462127	1	glcC	glycolate-inducible glc operon transcriptional repressor; autorepressor
-0.420728	0.0428869	1	glcD	glycolate oxidase subunit, FAD-linked
-0.243426	0.343961	1	glcE	glycolate oxidase FAD binding subunit
-0.205046	0.40194	1	glcF	glycolate oxidase 4Fe-4S iron-sulfur cluster subunit
-0.314722	0.357114	1	glcG	DUF336 family protein
0.366875	0.107552	1	gldA	glycerol dehydrogenase, NAD+ dependent; 1,2-propanediol:NAD+ oxidoreductase
0.131972	0.625979	1	glf	UDP-galactopyranose mutase, FAD/NAD(P)-binding
-0.00556578	1	1	glgA	glycogen synthase
-0.0349313	0.84289	1	glgB	1,4-alpha-glucan branching enzyme
0.174304	0.334101	1	glgC	glucose-1-phosphate adenylyltransferase
0.0625187	0.736059	1	glgP	glycogen phosphorylase
-0.0225631	0.963889	1	glgS	motility and biofilm regulator
-0.0803723	0.566195	1	glgX	glycogen debranching enzyme
0.161503	0.469164	1	glk	glucokinase
NA	NA	NA	glmM	phosphoglucosamine mutase
0.320043	0.563429	1	glmS	L-glutamine:D-fructose-6-phosphate aminotransferase
NA	NA	NA	glmU	fused N-acetyl glucosamine-1-phosphate uridyltransferase/glucosamine-1-phosphate acetyl transferase
NA	NA	NA	glmY	-
0.399104	0.103721	1	glmZ	-
-0.0312399	0.899832	1	glnA	glutamine synthetase
-0.458109	0.188944	1	glnB	regulatory protein P-II for glutamine synthetase
0.384916	0.227019	1	glnD	uridylyltransferase
-0.456044	0.0144248	1	glnE	fused deadenylyltransferase/adenylyltransferase for glutamine synthetase
-1.39054	8.80912e-09	3.41265e-05	glnG	fused DNA-binding response regulator in two-component regulatory system with GlnL: response regulator/sigma54 interaction protein
0.281111	0.27209	1	glnH	glutamine transporter subunit
0.00536969	1	1	glnK	nitrogen assimilation regulatory protein for GlnL, GlnE, and AmtB
-0.649962	0.0055546	1	glnL	sensory histidine kinase in two-component regulatory system with GlnG
0.371223	0.21764	1	glnP	glutamine transporter subunit
-0.159772	0.512685	1	glnQ	glutamine transporter subunit
NA	NA	NA	glnS	glutamyl-tRNA synthetase
NA	NA	NA	glnU	tRNA-Gln
NA	NA	NA	glnV	tRNA-Gln
NA	NA	NA	glnW	tRNA-Gln
NA	NA	NA	glnX	tRNA-Gln
1.23346	0.0131384	1	gloA	glyoxalase I, Ni-dependent
0.0652535	0.9001	1	gloB	hydroxyacylglutathione hydrolase
-0.182423	0.439047	1	glpA	sn-glycerol-3-phosphate dehydrogenase (anaerobic), large subunit, FAD/NAD(P)-binding
-0.541904	0.033987	1	glpB	sn-glycerol-3-phosphate dehydrogenase (anaerobic), membrane anchor subunit
0.0875727	0.659937	1	glpC	anaerobic sn-glycerol-3-phosphate dehydrogenase, C subunit, 4Fe-4S iron-sulfur cluster
-0.336428	0.633773	1	glpD	sn-glycerol-3-phosphate dehydrogenase, aerobic, FAD/NAD(P)-binding
-0.0960783	0.788545	1	glpE	thiosulfate:cyanide sulfurtransferase (rhodanese)
0.517107	0.0466955	1	glpF	glycerol facilitator
0.0708999	0.823257	1	glpG	rhomboid intramembrane serine protease
0.490175	0.0077363	1	glpK	glycerol kinase
0.426964	0.0156875	1	glpQ	periplasmic glycerophosphodiester phosphodiesterase
-0.391526	0.155465	1	glpR	-
0.5094	0.0245561	1	glpT	sn-glycerol-3-phosphate transporter
0.0955419	0.709266	1	glpX	fructose 1,6-bisphosphatase II
-0.27701	0.160064	1	glrK	sensor protein kinase regulating glmY sRNA in two-component system with response regulator GlrR
-0.611792	0.0083664	1	glrR	response regulator regulating glmY sRNA in two-component system with sensor protein GlrK
0.187707	0.403123	1	glsA	glutaminase 1
0.417154	0.129859	1	glsB	glutaminase 2
-0.59796	0.0364054	1	gltA	citrate synthase
-0.447143	0.0069775	1	gltB	glutamate synthase, large subunit
-0.269104	0.16181	1	gltD	glutamate synthase, 4Fe-4S protein, small subunit
0.0188947	0.926944	1	gltF	periplasmic protein
0.41085	0.0954289	1	gltI	glutamate, aspartate binding protein, periplasmic; part of GltJKLI ABC transporter
0.252548	0.396387	1	gltJ	glutamate, aspartate ABC transporter permease subunit
0.163102	0.693861	1	gltK	glutamate, aspartate ABC transporter permease subunit
0.203453	0.506832	1	gltL	glutamate, aspartate ABC transporter ATP-binding subunit
-0.191244	0.426242	1	gltP	glutamate/aspartate:proton symporter
0.122518	0.588583	1	gltS	glutamate transporter
NA	NA	NA	gltT	tRNA-Glu
NA	NA	NA	gltU	tRNA-Glu
NA	NA	NA	gltV	tRNA-Glu
NA	NA	NA	gltW	tRNA-Glu
NA	NA	NA	gltX	glutamyl-tRNA synthetase
0.128482	0.601753	1	gluQ	glutamyl-Q tRNA(Asp) synthetase
0.232638	0.279864	1	glvC	-
0.000356096	0.958793	1	glvG	-
-0.374974	0.0548831	1	glxK	glycerate kinase II
0.183872	0.351026	1	glxR	tartronate semialdehyde reductase, NADH-dependent
NA	NA	NA	glyA	serine hydroxymethyltransferase
NA	NA	NA	glyQ	glycine tRNA synthetase, alpha subunit
NA	NA	NA	glyS	glycine tRNA synthetase, beta subunit
NA	NA	NA	glyT	tRNA-Gly
NA	NA	NA	glyU	tRNA-Gly
NA	NA	NA	glyV	tRNA-Gly
NA	NA	NA	glyW	tRNA-Gly
NA	NA	NA	glyX	tRNA-Gly
NA	NA	NA	glyY	tRNA-Gly
0.233093	0.25125	1	gmd	GDP-D-mannose dehydratase, NAD(P)-binding
-0.185991	0.779	1	gmhA	D-sedoheptulose 7-phosphate isomerase
-0.443952	0.372475	1	gmhB	D,D-heptose 1,7-bisphosphate phosphatase
NA	NA	NA	gmk	guanylate kinase
0.385369	0.0681407	1	gmr	cyclic-di-GMP phosphodiesterase; csgD regulator; modulator of Rnase II stability
-1.17228	2.07682e-07	0.00080456	gnd	6-phosphogluconate dehydrogenase, decarboxylating
NA	NA	NA	gnsA	putative phosphatidylethanolamine synthesis regulator
NA	NA	NA	gnsB	Qin prophage; multicopy suppressor of secG(Cs) and fabA6(Ts)
0.0798108	0.898246	1	gntK	gluconate kinase 2
-0.656013	0.00520084	1	gntP	fructuronate transporter
-1.07934	5.2415e-05	0.203056	gntR	d-gluconate inducible gluconate regulon transcriptional repressor
-0.0870095	0.67158	1	gntT	gluconate transporter, high-affinity GNT I system
-0.266342	0.221431	1	gntU	gluconate transporter, low affinity GNT 1 system
0.0353801	0.876851	1	gntX	DNA catabolic protein
-0.940482	7.2035e-05	0.279064	gor	glutathione oxidoreductase
-0.105038	0.58342	1	gph	phosphoglycolate phosphatase
-0.401071	0.0623247	1	gpmA	phosphoglyceromutase 1
-0.10505	0.585108	1	gpmM	phosphoglycero mutase III, cofactor-independent
-0.279738	0.20537	1	gpp	guanosine pentaphosphatase/exopolyphosphatase
0.0950037	0.69717	1	gpr	L-glyceraldehyde 3-phosphate reductase
0.164268	0.694667	1	gpsA	glycerol-3-phosphate dehydrogenase (NAD+)
0.122036	0.738749	1	gpt	xanthine phosphoribosyltransferase; xanthine-guanine phosphoribosyltransferase
0.766826	0.0231538	1	grcA	autonomous glycyl radical cofactor
-0.432717	0.15206	1	greA	transcript cleavage factor
0.0310673	1	1	greB	transcript cleavage factor
NA	NA	NA	groL	Cpn60 chaperonin GroEL, large subunit of GroESL
NA	NA	NA	groS	Cpn10 chaperonin GroES, small subunit of GroESL
NA	NA	NA	grpE	heat shock protein
0.668048	0.0254948	1	grxA	glutaredoxin 1, redox coenzyme for ribonucleotide reductase (RNR1a)
0.10638	0.632465	1	grxB	glutaredoxin 2 (Grx2)
-0.0719937	1	1	grxC	glutaredoxin 3
NA	NA	NA	grxD	glutaredoxin-4
-0.386651	0.178301	1	gshA	glutamate-cysteine ligase
0.152279	0.536146	1	gshB	glutathione synthetase
0.0784322	0.728771	1	gsiA	glutathione transporter ATP-binding protein, ABC superfamily
-0.00338914	0.982544	1	gsiB	glutathione periplasmic binding protein, ABC superfamily transporter
-0.128517	0.611643	1	gsiC	glutathione transporter, permease component, ABC superfamily
0.119169	0.547868	1	gsiD	glutathione transporter, permease component, ABC superfamily
0.094258	0.693921	1	gsk	inosine/guanosine kinase
0.278258	0.0895711	1	gspA	general secretory pathway component, cryptic
-0.0819687	0.69629	1	gspB	part of gsp divergon involved in type II protein secretion
0.250949	0.147475	1	gspC	general secretory pathway component, cryptic
0.0214453	0.874832	1	gspD	general secretory pathway component, cryptic
-0.183731	0.285439	1	gspE	general secretory pathway component, cryptic
-0.122031	0.479839	1	gspF	general secretory pathway component, cryptic
-0.220921	0.296009	1	gspG	pseudopilin, cryptic, general secretion pathway
-0.256813	0.216071	1	gspH	putative general secretory pathway component, cryptic
0.130982	0.55921	1	gspI	general secretory pathway component, cryptic
-0.178159	0.369205	1	gspJ	putative general secretory pathway component, cryptic
-0.061331	0.741155	1	gspK	general secretory pathway component, cryptic
0.106185	0.615574	1	gspL	general secretory pathway component, cryptic
0.0689236	0.760542	1	gspM	general secretory pathway component, cryptic
0.0499073	0.795024	1	gspO	bifunctional prepilin leader peptidase/ methylase
0.280654	0.196965	1	gss	fused glutathionylspermidine amidase/glutathionylspermidine synthetase
-0.585039	0.0985189	1	gstA	glutathionine S-transferase
0.489626	0.0422355	1	gstB	glutathione S-transferase
-0.814204	0.000156683	0.60699	gtrA	CPS-53 (KpLE1) prophage; bactoprenol-linked glucose translocase (flippase)
-0.0646304	0.796021	1	gtrB	CPS-53 (KpLE1) prophage; bactoprenol glucosyl transferase
-0.0149583	1	1	gtrS	serotype-specific glucosyl transferase, CPS-53 (KpLE1) prophage
NA	NA	NA	guaA	GMP synthetase (glutamine aminotransferase)
0.172501	0.784152	1	guaB	IMP dehydrogenase
0.0684526	0.786932	1	guaC	GMP reductase
-0.301314	0.144546	1	guaD	guanine deaminase
-0.240857	0.279395	1	gudD	(D)-glucarate dehydratase 1
-0.110192	0.602453	1	gudP	putative D-glucarate transporter
-0.575846	0.00985814	1	gudX	glucarate dehydratase-related protein, substrate unknown
NA	NA	NA	gyrA	DNA gyrase (type II topoisomerase), subunit A
NA	NA	NA	gyrB	DNA gyrase, subunit B
0.0848852	0.805585	1	hcaB	2,3-dihydroxy-2,3-dihydrophenylpropionate dehydrogenase
-0.190156	0.62909	1	hcaC	3-phenylpropionate dioxygenase, ferredoxin subunit
-0.0659608	0.855437	1	hcaD	phenylpropionate dioxygenase, ferredoxin reductase subunit
0.0142328	0.976206	1	hcaE	3-phenylpropionate dioxygenase, large (alpha) subunit
-0.243835	0.411815	1	hcaF	3-phenylpropionate dioxygenase, small (beta) subunit
-0.0552742	0.911946	1	hcaR	hca operon transcriptional regulator
-0.116911	0.637547	1	hcaT	putative 3-phenylpropionic transporter
0.0713	0.735471	1	hchA	glyoxalase III and Hsp31 molecular chaperone
0.265264	0.144137	1	hcp	hybrid-cluster [4Fe-2S-2O] protein in anaerobic terminal reductases
-0.163046	0.417713	1	hcr	HCP oxidoreductase, NADH-dependent
NA	NA	NA	hda	ATPase regulatory factor involved in DnaA inactivation
-0.315136	0.165321	1	hdeA	stress response protein acid-resistance protein
-0.0503584	0.860837	1	hdeB	acid-resistance protein
-0.518355	0.00943256	1	hdeD	acid-resistance membrane protein
-0.722016	0.122287	1	hdfR	flhDC operon transcriptional repressor
0.541541	0.0264432	1	hdhA	7-alpha-hydroxysteroid dehydrogenase, NAD-dependent
0.0662992	0.809263	1	helD	DNA helicase IV
NA	NA	NA	hemA	glutamyl tRNA reductase
0.824368	0.107421	1	hemB	5-aminolevulinate dehydratase (porphobilinogen synthase)
0.27466	0.610955	1	hemC	hydroxymethylbilane synthase
NA	NA	NA	hemD	uroporphyrinogen III synthase
0.15321	0.895244	1	hemE	uroporphyrinogen decarboxylase
-0.277897	0.28778	1	hemF	coproporphyrinogen III oxidase
NA	NA	NA	hemG	protoporphyrin oxidase, flavoprotein
NA	NA	NA	hemH	ferrochelatase
NA	NA	NA	hemL	glutamate-1-semialdehyde aminotransferase (aminomutase)
-0.26543	0.266064	1	hemN	coproporphyrinogen III oxidase, SAM and NAD(P)H dependent, oxygen-independent
-0.173769	0.419835	1	hemX	putative uroporphyrinogen III methyltransferase
-0.15484	0.408733	1	hemY	putative protoheme IX synthesis protein
-0.470738	0.0387957	1	hflC	modulator for HflB protease specific for phage lambda cII repressor
0.485637	0.144745	1	hflD	putative lysogenization regulator
-0.436741	0.0302735	1	hflK	modulator for HflB protease specific for phage lambda cII repressor
-0.0878703	0.694796	1	hflX	GTPase, stimulated by 50S subunit binding
-0.730175	0.222784	1	hfq	global sRNA chaperone; HF-I, host factor for RNA phage Q beta replication
0.366411	0.218817	1	hha	modulator of gene expression, with H-NS
1.4994	0.000722068	1	hicA	mRNA interferase toxin of the HicAB toxin-antitoxin system
0.940175	0.0642409	1	hicB	antitoxin for the HicAB toxin-antitoxin system
NA	NA	NA	higA	antitoxinof the HigB-HigA toxin-antitoxin system
0.38596	0.408806	1	higB	mRNA interferase toxin of the HigB-HigA toxin-antitoxin system
-0.308179	0.23167	1	hinT	purine nucleoside phosphoramidase, dadA activator protein
0.535573	0.0819582	1	hipA	inactivating GltX kinase facilitating persister formation; toxin of HipAB TA pair; autokinase
NA	NA	NA	hipB	antitoxin of HipAB toxin-antitoxin system
-0.412093	0.236177	1	hisA	N-(5'-phospho-L-ribosyl-formimino)-5-amino-1- (5'-phosphoribosyl)-4-imidazolecarboxamide isomerase
-0.590052	0.0367563	1	hisB	fused histidinol-phosphatase/imidazoleglycerol-phosphate dehydratase
-0.608271	0.0197018	1	hisC	histidinol-phosphate aminotransferase
-0.482946	0.0179613	1	hisD	bifunctional histidinal dehydrogenase/ histidinol dehydrogenase
-0.0614192	0.969333	1	hisF	imidazole glycerol phosphate synthase, catalytic subunit with HisH
0.342979	0.12537	1	hisG	ATP phosphoribosyltransferase
-0.562264	0.0520045	1	hisH	imidazole glycerol phosphate synthase, glutamine amidotransferase subunit with HisF
-0.339552	0.197566	1	hisI	fused phosphoribosyl-AMP cyclohydrolase/phosphoribosyl-ATP pyrophosphatase
0.38869	0.252555	1	hisJ	histidine/lysine/arginine/ornithine transporter subunit
-0.254648	0.773068	1	hisL	his operon leader peptide
-0.121719	0.55921	1	hisM	histidine/lysine/arginine/ornithine transporter subunit
0.0647995	0.8403	1	hisP	histidine/lysine/arginine/ornithine transporter subunit
-0.217855	0.433541	1	hisQ	histidine/lysine/arginine/ornithine transporter permease subunit
NA	NA	NA	hisR	tRNA-His
NA	NA	NA	hisS	histidyl tRNA synthetase
-0.4021	0.12222	1	hiuH	hydroxyisourate hydrolase
-1.43512	0.0109992	1	hldD	ADP-L-glycero-D-mannoheptose-6-epimerase, NAD(P)-binding
-0.850875	0.0586721	1	hldE	fused heptose 7-phosphate kinase/heptose 1-phosphate adenyltransferase
0.670942	0.00574866	1	hlyE	hemolysin E
-0.112048	0.655907	1	hmp	fused nitric oxide dioxygenase/dihydropteridine reductase 2
-0.376887	0.660806	1	hns	global DNA-binding transcriptional dual regulator H-NS
-0.00321401	0.987354	1	hofB	T2SE secretion family protein; P-loop ATPase superfamily protein
0.0557897	0.796376	1	hofC	assembly protein in type IV pilin biogenesis, transmembrane protein
-0.154339	0.476502	1	hofM	DNA catabolic putative pilus assembly protein
-0.47538	0.100528	1	hofN	DNA catabolic putative fimbrial assembly protein
-0.0116323	0.967284	1	hofO	DNA catabolic protein
0.162976	0.59247	1	hofP	DNA catabolic protein
0.177384	0.379521	1	hofQ	DNA catabolic putative fimbrial transporter
-0.011656	1	1	hokA	toxic polypeptide, small
1.37749	0.00219092	1	hokB	toxic polypeptide, small
0.0269761	0.933139	1	hokC	toxic membrane protein, small
-1.00295	0.0371631	1	hokD	Qin prophage; small toxic polypeptide
0.628242	0.138167	1	hokE	toxic polypeptide, small
NA	NA	NA	holA	DNA polymerase III, delta subunit
NA	NA	NA	holB	DNA polymerase III, delta prime subunit
NA	NA	NA	holC	DNA polymerase III, chi subunit
NA	NA	NA	holD	DNA polymerase III, psi subunit
NA	NA	NA	holE	DNA polymerase III, theta subunit
-0.354678	0.275213	1	hpf	ribosome hibernation promoting factor HPF; stabilizes 70S dimers (100S)
0.137764	0.580855	1	hpt	hypoxanthine phosphoribosyltransferase
0.474208	0.0297206	1	hrpA	putative ATP-dependent helicase
-0.112445	0.574126	1	hrpB	putative ATP-dependent helicase
-0.462927	0.602923	1	hscA	DnaK-like molecular chaperone specific for IscU
NA	NA	NA	hscB	HscA co-chaperone, J domain-containing protein Hsc56; IscU-specific chaperone HscAB
0.0391069	0.854056	1	hscC	Hsp70 family chaperone Hsc62, binds to RpoD and inhibits transcription
-0.420739	0.0651846	1	hsdM	DNA methyltransferase M
-0.391398	0.0606472	1	hsdR	endonuclease R Type I restriction enzyme
0.141999	0.459366	1	hsdS	specificity determinant for hsdM and hsdR
0.404447	0.306335	1	hslJ	heat-inducible lipoprotein involved in novobiocin resistance
-0.239709	0.230349	1	hslO	heat shock protein Hsp33
-0.0519383	0.860926	1	hslR	ribosome-associated heat shock protein Hsp15
0.298536	0.139015	1	hslU	molecular chaperone and ATPase component of HslUV protease
-0.0151482	0.926229	1	hslV	peptidase component of the HslUV protease
0.309361	0.185984	1	hspQ	heat shock protein involved in degradation of mutant DnaA; hemimethylated oriC DNA-binding protein
0.152923	0.384812	1	hsrA	putative multidrug or homocysteine efflux system
0.217819	0.11662	1	htpG	protein refolding molecular co-chaperone Hsp90, Hsp70-dependent; heat-shock protein; ATPase
-0.0185198	1	1	htpX	putative endopeptidase
-0.0103915	0.959238	1	htrE	putative outer membrane usher protein
-0.080069	0.829927	1	hupA	HU, DNA-binding transcriptional regulator, alpha subunit
0.300358	0.281644	1	hupB	HU, DNA-binding transcriptional regulator, beta subunit
0.177015	0.372552	1	hyaA	hydrogenase 1, small subunit
0.0714584	0.681045	1	hyaB	hydrogenase 1, large subunit
0.158524	0.561537	1	hyaC	hydrogenase 1, b-type cytochrome subunit
-0.517116	0.0398612	1	hyaD	hydrogenase 1 maturation protease
-0.149368	0.667767	1	hyaE	putative HyaA chaperone
0.146976	0.518967	1	hyaF	protein involved in nickel incorporation into hydrogenase-1 proteins
-0.36663	0.0809534	1	hybA	hydrogenase 2 4Fe-4S ferredoxin-type component
-0.235936	0.228123	1	hybB	putative hydrogenase 2 cytochrome b type component
-0.0716974	0.716927	1	hybC	hydrogenase 2, large subunit
-0.283995	0.360418	1	hybD	maturation protease for hydrogenase 2
-0.581129	0.049516	1	hybE	hydrogenase 2-specific chaperone
-0.363237	0.222236	1	hybF	protein involved with the maturation of hydrogenases 1 and 2
0.0775378	0.810888	1	hybG	hydrogenase 2 accessory protein
-0.32359	0.126767	1	hybO	hydrogenase 2, small subunit
-0.200973	0.677766	1	hycA	regulator of the transcriptional regulator FhlA
-0.385514	0.138023	1	hycB	hydrogenase 3, Fe-S subunit
-0.485226	0.0193598	1	hycC	hydrogenase 3, membrane subunit
-0.155947	0.530816	1	hycD	hydrogenase 3, membrane subunit
-0.132243	0.511201	1	hycE	hydrogenase 3, large subunit
-0.605607	0.0588756	1	hycF	formate hydrogenlyase complex iron-sulfur protein
0.272039	0.342592	1	hycG	hydrogenase 3 and formate hydrogenase complex, HycG subunit
0.131389	0.814569	1	hycH	hydrogenase 3 maturation protein
0.0278461	0.954768	1	hycI	protease involved in processing C-terminal end of HycE
0.347898	0.308921	1	hydN	formate dehydrogenase-H, [4Fe-4S] ferredoxin subunit
0.412131	0.158328	1	hyfA	hydrogenase 4, 4Fe-4S subunit
-0.279336	0.147327	1	hyfB	hydrogenase 4, membrane subunit
0.13442	0.65877	1	hyfC	hydrogenase 4, membrane subunit
-0.61883	0.00352762	1	hyfD	hydrogenase 4, membrane subunit
0.123481	0.677697	1	hyfE	hydrogenase 4, membrane subunit
-0.0359499	0.86601	1	hyfF	hydrogenase 4, membrane subunit
-0.113259	0.637791	1	hyfG	hydrogenase 4, subunit
-0.8065	0.00959621	1	hyfH	hydrogenase 4, Fe-S subunit
-0.252999	0.350892	1	hyfI	hydrogenase 4, Fe-S subunit
0.275358	0.385447	1	hyfJ	putative processing element hydrogenase 4
-0.0468269	0.857367	1	hyfR	hydrogenase-4 transcriptional activator
0.398475	0.0538147	1	hyi	hydroxypyruvate isomerase
-0.913878	0.00702357	1	hypA	protein involved in nickel insertion into hydrogenases 3
0.057638	0.814503	1	hypB	GTP hydrolase involved in nickel liganding into hydrogenases
-0.476069	0.254021	1	hypC	hydrogenase maturation protein
-0.312183	0.187613	1	hypD	hydrogenase maturation protein
-0.175173	0.483257	1	hypE	carbamoyl dehydratase, hydrogenases 1,2,3 maturation protein
-0.420275	0.0598813	1	hypF	carbamoyl phosphate phosphatase and maturation protein for [NiFe] hydrogenases
-0.114807	0.795878	1	hypT	hypochlorite-responsive transcription factor
-0.000879788	1	1	hyuA	D-stereospecific phenylhydantoinase
-0.219155	0.301963	1	iaaA	Isoaspartyl peptidase
-0.375281	0.141441	1	iadA	isoaspartyl dipeptidase
0.0289117	0.888056	1	iap	aminopeptidase in alkaline phosphatase isozyme conversion
0.165176	0.819107	1	ibaG	acid stress protein; putative transcriptional regulator, BolA family
0.497307	0.0482755	1	ibpA	heat shock chaperone
0.183144	0.480605	1	ibpB	heat shock chaperone
0.135999	0.88693	1	ibsA	toxic membrane protein
NA	NA	NA	ibsB	toxic membrane protein
NA	NA	NA	ibsC	toxic membrane protein
NA	NA	NA	ibsD	toxic membrane protein
NA	NA	NA	ibsE	toxic membrane protein
0.572694	0.239769	1	icd	e14 prophage; isocitrate dehydrogenase, specific for NADP+
0.109136	1	1	icdC	-
-0.0101356	1	1	iclR	transcriptional repressor
0.263528	0.245268	1	idi	isopentenyl diphosphate isomerase
0.0588253	0.757831	1	idnD	L-idonate 5-dehydrogenase, NAD-binding
0.0663742	0.812982	1	idnK	D-gluconate kinase, thermosensitive
-0.0662017	0.812772	1	idnO	5-keto-D-gluconate-5-reductase
-0.0196683	0.956087	1	idnR	transcriptional repressor, 5-gluconate-binding
-0.252749	0.228145	1	idnT	L-idonate and D-gluconate transporter
-0.456988	0.474557	1	ihfA	integration host factor (IHF), DNA-binding protein, alpha subunit
0.730974	0.00927622	1	ihfB	integration host factor (IHF), DNA-binding protein, beta subunit
NA	NA	NA	ileS	isoleucyl-tRNA synthetase
NA	NA	NA	ileT	tRNA-Ile
NA	NA	NA	ileU	tRNA-Ile
NA	NA	NA	ileV	tRNA-Ile
NA	NA	NA	ileX	tRNA-Ile
-0.33606	0.30612	1	ileY	tRNA-Ile
-0.175142	0.308953	1	ilvA	L-threonine dehydratase, biosynthetic; also known as threonine deaminase
-0.0148387	0.95699	1	ilvB	acetolactate synthase 2 large subunit
0.165738	0.208295	1	ilvC	ketol-acid reductoisomerase, NAD(P)-binding
-0.00879927	0.968083	1	ilvD	dihydroxyacid dehydratase
0.152409	0.411078	1	ilvE	branched-chain amino-acid aminotransferase
0.0861621	0.658442	1	ilvG	-
0.273391	0.255356	1	ilvH	acetolactate synthase 3, small subunit, valine-sensitive
0.245848	0.197974	1	ilvI	acetolactate synthase 3 large subunit
NA	NA	NA	ilvL	ilvG operon leader peptide
0.0587616	0.942924	1	ilvM	acetolactate synthase 2 small subunit
0.0113635	1	1	ilvN	acetolactate synthase 1 small subunit
NA	NA	NA	ilvX	uncharacterized protein
0.0524255	0.814107	1	ilvY	transcriptional activator of ilvC; autorepressor
0.134985	0.574011	1	inaA	acid-inducible Kdo/WaaP family putative kinase
NA	NA	NA	infA	translation initiation factor IF-1
-0.355838	0.540677	1	infB	translation initiation factor IF-2
NA	NA	NA	infC	translation initiation factor IF-3
0.215729	0.572907	1	insA	IS1 repressor TnpA
0.0300732	0.932938	1	insA	IS1 repressor TnpA
-0.0846671	0.926201	1	insA	IS1 repressor TnpA
0.0656738	0.739157	1	insA	IS1 repressor TnpA
-0.541162	0.196682	1	insA	IS1 repressor TnpA
-0.677562	0.0867835	1	insA	IS1 repressor TnpA
0.194922	0.566873	1	insA	IS1 repressor TnpA
-0.297914	0.298862	1	insB1	IS1 transposase B
-0.144458	0.637962	1	insB1	IS1 transposase B
-0.0763409	0.884852	1	insB1	IS1 transposase B
0.293985	0.231883	1	insB1	IS1 transposase B
0.669768	0.0021171	1	insB1	IS1 transposase B
-0.421217	0.110639	1	insB1	IS1 transposase B
-0.329842	0.2828	1	insB1	-
-0.575892	0.0861371	1	insC1	IS2 repressor TnpA
0.643099	0.00399078	1	insC1	IS2 repressor TnpA
0.585844	0.00696384	1	insC1	IS2 repressor TnpA
-0.288132	0.368929	1	insC1	IS2 repressor TnpA
-0.483784	0.160873	1	insC1	IS2 repressor TnpA
-0.270149	0.627851	1	insC1	IS2 repressor TnpA
-0.208923	0.312199	1	insD1	IS2 transposase TnpB
0.34149	0.056037	1	insD1	IS2 transposase TnpB
0.424953	0.0430097	1	insD1	-
0.412254	0.0244905	1	insD1	IS2 transposase TnpB
-0.373458	0.0842989	1	insD1	IS2 transposase TnpB
-0.552942	0.00931635	1	insD1	IS2 transposase TnpB
-0.593414	0.0143404	1	insD1	IS2 transposase TnpB
-0.0122365	1	1	insE1	IS3 transposase A
-0.00732259	1	1	insE1	IS3 transposase A
-0.180816	0.630369	1	insE1	IS3 transposase A
0.414954	0.142089	1	insE1	IS3 transposase A
-0.165089	0.56791	1	insE1	IS3 transposase A
-0.347717	0.154312	1	insF1	IS3 transposase B
-0.233079	0.325814	1	insF1	IS3 transposase B
-0.174306	0.434586	1	insF1	IS3 transposase B
0.119706	0.56269	1	insF1	IS3 transposase B
0.0453935	0.835077	1	insF1	IS3 transposase B
-0.501425	0.0424421	1	insG	IS4 transposase
-0.121477	0.621554	1	insH1	IS5 transposase and trans-activator
-0.253052	0.323916	1	insH1	IS5 transposase and trans-activator
0.139104	0.589928	1	insH1	IS5 transposase and trans-activator
0.577575	0.0127832	1	insH1	IS5 transposase and trans-activator
-0.0697966	0.828644	1	insH1	-
0.348275	0.0620205	1	insH1	IS5 transposase and trans-activator
0.447235	0.029746	1	insH1	IS5 transposase and trans-activator
0.196566	0.289481	1	insH1	IS5 transposase and trans-activator
-0.547755	0.0147159	1	insH1	IS5 transposase and trans-activator
-0.898786	0.000330622	1	insH1	IS5 transposase and trans-activator
-0.73857	0.00267671	1	insH1	IS5 transposase and trans-activator
0.786241	9.19933e-05	0.356382	insI1	IS30 transposase
0.166577	0.458337	1	insI1	IS30 transposase
-0.27884	0.292215	1	insI1	IS30 transposase
0.282035	0.626535	1	insI1	-
-0.118894	0.665052	1	insJ	IS150 transposase A
0.0769946	0.666317	1	insK	IS150 transposase B
-0.186971	0.486068	1	insL1	IS186 transposase
0.343484	0.110153	1	insL1	IS186 transposase
-0.0691371	0.792989	1	insL1	IS186 transposase
NA	NA	NA	insM	-
0.347524	0.357114	1	insP	-
0.243555	0.42338	1	insQ	IS609 transposase B
0.193298	0.760259	1	insX	-
-0.206442	0.41477	1	insZ	-
-0.493816	0.0420694	1	intA	CP4-57 prophage; integrase
-0.328253	0.0772498	1	intB	-
-0.381904	0.0568118	1	intD	DLP12 prophage; putative phage integrase
-0.129264	0.612814	1	intE	e14 prophage; putative integrase
0.0356188	0.898706	1	intF	CP4-6 prophage; putative phage integrase
-0.23286	0.59264	1	intG	-
0.934339	0.033058	1	intK	-
0.364087	0.108084	1	intQ	-
0.740205	9.27538e-05	0.359328	intR	Rac prophage; integrase
0.0841726	0.760315	1	intS	CPS-53 (KpLE1) prophage; putative prophage CPS-53 integrase
0.152965	0.498773	1	intZ	CPZ-55 prophage; putative phage integrase
-0.309286	0.24513	1	iraD	RpoS stabilzer after DNA damage, anti-RssB factor
NA	NA	NA	iraM	RpoS stabilzer during Mg starvation, anti-RssB factor
0.172259	0.383407	1	iraP	anti-RssB factor, RpoS stabilzer during Pi starvation; anti-adapter protein
NA	NA	NA	iroK	3-hydroxypropionic acid resistance peptide
NA	NA	NA	iscA	FeS cluster assembly protein
0.204908	0.551312	1	iscR	isc operon transcriptional repressor; suf operon transcriptional activator; oxidative stress- and iron starvation-inducible; autorepressor
NA	NA	NA	iscS	cysteine desulfurase (tRNA sulfurtransferase), PLP-dependent
NA	NA	NA	iscU	iron-sulfur cluster assembly scaffold protein
-1.00863	0.0923706	1	iscX	Iron binding protein associated with IscS; putative molecular adaptor of IscS function
NA	NA	NA	ispA	geranyltranstransferase
NA	NA	NA	ispB	octaprenyl diphosphate synthase
NA	NA	NA	ispD	4-diphosphocytidyl-2C-methyl-D-erythritol synthase
NA	NA	NA	ispE	4-diphosphocytidyl-2-C-methylerythritol kinase
NA	NA	NA	ispF	2C-methyl-D-erythritol 2,4-cyclodiphosphate synthase
NA	NA	NA	ispG	1-hydroxy-2-methyl-2-(E)-butenyl 4-diphosphate synthase
NA	NA	NA	ispH	4-hydroxy-3-methylbut-2-enyl diphosphate reductase, 4Fe-4S protein
NA	NA	NA	ispU	undecaprenyl pyrophosphate synthase
-0.215616	0.803693	1	isrC	-
NA	NA	NA	istR	-
NA	NA	NA	ivbL	ilvB operon leader peptide
0.0206225	0.965124	1	ivy	inhibitor of c-type lysozyme, periplasmic
-0.730571	0.00753803	1	jayE	-
-0.813655	0.00060704	1	katE	catalase HPII, heme d-containing
0.0447905	0.837594	1	katG	catalase-peroxidase HPI, heme b-containing
-0.0366777	0.869063	1	kbaY	tagatose 6-phosphate aldolase 1, kbaY subunit
-0.467834	0.067084	1	kbaZ	tagatose 6-phosphate aldolase 1, kbaZ subunit
-0.255249	0.306676	1	kbl	glycine C-acetyltransferase
0.331075	0.10108	1	kch	voltage-gated potassium channel
-0.189892	0.391908	1	kdgK	2-dehydro-3-deoxygluconokinase
0.898407	0.002236	1	kdgR	KDG regulon transcriptional repressor
0.238369	0.338358	1	kdgT	2-keto-3-deoxy-D-gluconate transporter
-0.110285	0.579173	1	kdpA	potassium translocating ATPase, subunit A
-0.377425	0.0434888	1	kdpB	potassium translocating ATPase, subunit B
-0.27143	0.359464	1	kdpC	potassium translocating ATPase, subunit C
-0.177318	0.334034	1	kdpD	fused sensory histidine kinase in two-component regulatory system with KdpE: signal sensing protein
0.10073	0.693867	1	kdpE	response regulator in two-component regulatory system with KdpD
NA	NA	NA	kdpF	potassium ion accessory transporter subunit
NA	NA	NA	kdsA	3-deoxy-D-manno-octulosonate 8-phosphate synthase
NA	NA	NA	kdsB	3-deoxy-manno-octulosonate cytidylyltransferase
0.301049	0.282354	1	kdsC	3-deoxy-D-manno-octulosonate 8-phosphate phosphatase
0.0939334	0.685463	1	kdsD	D-arabinose 5-phosphate isomerase
-0.10641	0.658256	1	kduD	hexuronate dehydrogenase; hexuronate utilization in high osmolarity
-0.451286	0.032348	1	kduI	hexuronate isomerase; hexuronate utilization in high osmolarity
-0.126394	0.373405	1	kefB	potassium:proton antiporter
-0.194991	0.302084	1	kefC	potassium:proton antiporter
-0.105977	0.678367	1	kefF	potassium-efflux system ancillary protein for KefC, glutathione-regulated; quinone oxidoreductase, FMN-dependent
0.10306	0.713102	1	kefG	potassium-efflux system ancillary protein for KefB, glutathione-regulated
-0.0509029	0.853163	1	kgtP	alpha-ketoglutarate transporter
0.157627	0.779	1	kilR	Rac prophage; inhibitor of ftsZ, killing protein
-0.0895113	0.843811	1	kptA	RNA 2'-phosphotransferase
-0.0876715	0.636053	1	kup	potassium transporter
0.616863	0.000400434	1	lacA	thiogalactoside acetyltransferase
0.546539	0.0408806	1	lacI	lactose-inducible lac operon transcriptional repressor
0.307235	0.0782434	1	lacY	lactose permease
0.211591	0.271965	1	lacZ	beta-D-galactosidase
0.174724	0.537042	1	lafU	-
-0.093894	0.673312	1	lamB	maltose outer membrane porin (maltoporin)
-1.08697	0.000380772	1	ldcA	murein tetrapeptide carboxypeptidase; LD-carboxypeptidase A
0.275987	0.144544	1	ldcC	lysine decarboxylase 2, constitutive
0.210237	0.527505	1	ldhA	fermentative D-lactate dehydrogenase, NAD-dependent
NA	NA	NA	ldrA	toxic polypeptide, small
NA	NA	NA	ldrB	toxic polypeptide, small
0.792065	0.129092	1	ldrC	toxic polypeptide, small
-0.355532	0.584313	1	ldrD	toxic polypeptide, small
-0.0205531	0.897633	1	ldtA	L,D-transpeptidase linking Lpp to murein
0.464343	0.0138851	1	ldtB	L,D-transpeptidase linking Lpp to murein
0.281635	0.257745	1	ldtC	L,D-transpeptidase linking Lpp to murein
0.368205	0.118086	1	ldtD	murein L,D-transpeptidase
-0.124817	0.561919	1	ldtE	murein L,D-transpeptidase
-0.0855583	0.836751	1	lepA	back-translocating elongation factor EF4, GTPase
NA	NA	NA	lepB	leader peptidase (signal peptidase I)
-0.268826	0.194225	1	leuA	2-isopropylmalate synthase
-0.269752	0.24361	1	leuB	3-isopropylmalate dehydrogenase, NAD(+)-dependent
-0.193085	0.36349	1	leuC	3-isopropylmalate dehydratase large subunit
-0.356887	0.213484	1	leuD	3-isopropylmalate dehydratase small subunit
0.515918	0.00761952	1	leuE	leucine efflux protein
0.221927	0.468757	1	leuL	leu operon leader peptide
0.433828	0.00876619	1	leuO	global transcription factor
NA	NA	NA	leuP	tRNA-Leu
NA	NA	NA	leuQ	tRNA-Leu
NA	NA	NA	leuS	leucyl-tRNA synthetase
NA	NA	NA	leuT	tRNA-Leu
NA	NA	NA	leuU	tRNA-Leu
NA	NA	NA	leuV	tRNA-Leu
NA	NA	NA	leuW	tRNA-Leu
NA	NA	NA	leuX	tRNA-Leu
NA	NA	NA	leuZ	tRNA-Leu
NA	NA	NA	lexA	transcriptional repressor of SOS regulon
-0.357046	0.0835056	1	lfhA	-
NA	NA	NA	lgt	phosphatidylglycerol-prolipoprotein diacylglyceryl transferase
-0.673578	0.0143272	1	lhgO	L-2-hydroxyglutarate oxidase
-0.127053	0.545448	1	lhr	putative ATP-dependent helicase
NA	NA	NA	ligA	DNA ligase, NAD(+)-dependent
0.265707	0.15398	1	ligB	DNA ligase, NAD(+)-dependent
-0.176042	0.651992	1	ligT	2'-5' RNA ligase
NA	NA	NA	lipA	lipoate synthase
NA	NA	NA	lipB	octanoyltransferase; octanoyl-[ACP]:protein N-octanoyltransferase
-0.097268	0.80355	1	lit	e14 prophage; cell death peptidase, inhibitor of T4 late gene expression
-0.349288	0.241617	1	livF	leucine/isoleucine/valine transporter subunit
-0.142646	0.675725	1	livG	leucine/isoleucine/valine transporter subunit
-0.438985	0.0591487	1	livH	leucine/isoleucine/valine transporter subunit
-0.0212178	0.933598	1	livJ	leucine/isoleucine/valine transporter subunit
-0.0893202	0.724996	1	livK	leucine transporter subunit
-0.429445	0.0909411	1	livM	leucine/isoleucine/valine transporter subunit
-0.422603	0.0584181	1	lldD	L-lactate dehydrogenase, FMN-linked
-0.383711	0.0368922	1	lldP	L-lactate permease
-0.400861	0.127778	1	lldR	dual role activator/repressor for lldPRD operon
NA	NA	NA	lnt	apolipoprotein N-acyltransferase
0.265525	0.424613	1	loiP	Phe-Phe periplasmic metalloprotease, OM lipoprotein; low salt-inducible; heat shock protein that binds Era
NA	NA	NA	lolA	lipoprotein chaperone
NA	NA	NA	lolB	lipoprotein localization factor
NA	NA	NA	lolC	lipoprotein-releasing system transmembrane protein
NA	NA	NA	lolD	outer membrane-specific lipoprotein transporter subunit
NA	NA	NA	lolE	lipoprotein-releasing system transmembrane protein
-0.475828	0.15841	1	lon	DNA-binding ATP-dependent protease La
NA	NA	NA	lpd	lipoamide dehydrogenase, E3 component is part of three enzyme complexes
-0.143239	0.570966	1	lplA	lipoate-protein ligase A
-0.531031	0.0248344	1	lplT	lysophospholipid transporter
-0.938062	6.30591e-06	0.0244291	lpoA	OM lipoprotein stimulator of MrcA transpeptidase
-0.739566	0.0042595	1	lpoB	OM lipoprotein stimulator of MrcB transpeptidase
-0.246533	0.807845	1	lpp	murein lipoprotein
NA	NA	NA	lptA	periplasmic LPS-binding protein
NA	NA	NA	lptB	lipopolysaccharide export ABC transporter ATP-binding protein of the LptBFGC export complex
0.562567	0.178975	1	lptC	lipopolysaccharide export, IM-tethered periplasmic protein of the LptBFGC export complex
-0.175056	0.716863	1	lptD	LPS assembly OM complex LptDE, beta-barrel component
NA	NA	NA	lptE	LPS assembly OM complex LptDE, lipoprotein component
NA	NA	NA	lptF	lipopolysaccharide export ABC permease of the LptBFGC export complex
NA	NA	NA	lptG	lipopolysaccharide export ABC permease of the LptBFGC export complex
NA	NA	NA	lpxA	UDP-N-acetylglucosamine acetyltransferase
NA	NA	NA	lpxB	tetraacyldisaccharide-1-P synthase
NA	NA	NA	lpxC	UDP-3-O-acyl N-acetylglucosamine deacetylase
NA	NA	NA	lpxD	UDP-3-O-(3-hydroxymyristoyl)-glucosamine N-acyltransferase
NA	NA	NA	lpxH	UDP-2,3-diacylglucosamine pyrophosphohydrolase
1.36059	0.00905945	1	lpxK	lipid A 4'kinase
NA	NA	NA	lpxL	lauryl-acyl carrier protein (ACP)-dependent acyltransferase
1.13944	5.10474e-06	0.0197758	lpxM	myristoyl-acyl carrier protein (ACP)-dependent acyltransferase
-0.252621	0.293413	1	lpxP	palmitoleoyl-acyl carrier protein (ACP)-dependent acyltransferase
0.835363	0.00171663	1	lpxT	lipid A 1-diphosphate synthase; undecaprenyl pyrophosphate:lipid A 1-phosphate phosphotransferase
0.200133	0.321612	1	lrhA	transcriptional repressor of flagellar, motility and chemotaxis genes
-0.05372	0.907019	1	lrp	leucine-responsive global transcriptional regulator
NA	NA	NA	lspA	prolipoprotein signal peptidase (signal peptidase II)
0.313872	0.175555	1	lsrA	autoinducer 2 import ATP-binding protein
1.10174	5.70745e-05	0.221107	lsrB	autoinducer 2-binding protein
0.281432	0.308253	1	lsrC	autoinducer 2 import system permease protein
0.633	0.0475183	1	lsrD	autoinducer 2 import system permease protein
0.287766	0.160341	1	lsrF	putative autoinducer-2 (AI-2) aldolase
NA	NA	NA	lsrG	autoinducer-2 (AI-2) degrading protein LsrG
0.710441	0.0115709	1	lsrK	autoinducer-2 (AI-2) kinase
0.185866	0.661461	1	lsrR	lsr operon transcriptional repressor
-0.238448	0.242665	1	ltaE	L-allo-threonine aldolase, PLP-dependent
-0.554943	0.112319	1	luxS	S-ribosylhomocysteine lyase
-0.287779	0.186301	1	lysA	diaminopimelate decarboxylase, PLP-binding
-0.0343346	0.880185	1	lysC	lysine-sensitive aspartokinase 3
-0.0607046	0.800558	1	lysP	lysine transporter
NA	NA	NA	lysQ	tRNA-Lys
-0.569507	0.0254212	1	lysR	transcriptional activator of lysA; autorepressor
NA	NA	NA	lysS	lysine tRNA synthetase, constitutive
NA	NA	NA	lysT	tRNA-Lys
-0.111546	0.539231	1	lysU	lysine tRNA synthetase, inducible
NA	NA	NA	lysV	tRNA-Lys
NA	NA	NA	lysW	tRNA-Lys
NA	NA	NA	lysY	tRNA-Lys
NA	NA	NA	lysZ	tRNA-Lys
-0.515012	0.0344905	1	lyxK	L-xylulose kinase
0.12708	0.519795	1	maa	maltose O-acetyltransferase
0.0685369	0.720826	1	macA	macrolide transporter subunit, membrane fusion protein (MFP) component
-0.137168	0.526693	1	macB	fused macrolide transporter subunits of ABC superfamily: ATP-binding component/membrane component
0.0761237	0.730123	1	maeA	malate dehydrogenase, (decarboxylating, NAD-requiring) (malic enzyme)
-0.206497	0.417284	1	maeB	malic enzyme: putative oxidoreductase/putative phosphotransacetylase
-0.447545	0.104722	1	mak	manno(fructo)kinase
0.417771	0.0628324	1	malE	maltose transporter subunit
-0.0681129	0.765834	1	malF	maltose transporter subunit
-0.172581	0.587152	1	malG	maltose transporter subunit
-0.294014	0.48675	1	malI	transcriptional repressor of Mal regulon
-0.125401	0.601221	1	malK	fused maltose transport subunit, ATP-binding component of ABC superfamily/regulatory protein
-0.334549	0.242129	1	malM	maltose regulon periplasmic protein
0.169198	0.428833	1	malP	maltodextrin phosphorylase
-0.18275	0.300507	1	malQ	4-alpha-glucanotransferase (amylomaltase)
-0.13901	0.508156	1	malS	alpha-amylase
0.108423	0.554505	1	malT	mal regulon transcriptional activator
0.389878	0.12443	1	malX	fused maltose and glucose-specific PTS enzymes: IIB component, IIC component
-0.119186	0.625652	1	malY	bifunctional beta-cystathionase, PLP-dependent/ regulator of maltose regulon
0.0993755	0.586471	1	malZ	maltodextrin glucosidase
1.42945	5.90676e-07	0.00228828	manA	mannose-6-phosphate isomerase
-0.0901954	0.704336	1	manX	fused mannose-specific PTS enzymes: IIA component/IIB component
0.132626	0.605766	1	manY	mannose-specific enzyme IIC component of PTS
0.329123	0.184883	1	manZ	mannose-specific enzyme IID component of PTS
NA	NA	NA	map	methionine aminopeptidase
0.397644	0.334256	1	marA	multiple antibiotic resistance transcriptional regulator
-1.34781	0.0372319	1	marB	mar operon regulator, periplasmic
0.795486	0.0172744	1	marC	UPF0056 family inner membrane protein
1.41599	0.00185548	1	marR	transcriptional repressor of multiple antibiotic resistance
-0.0160828	1	1	matP	Ter macrodomain organizer matS-binding protein
1.00958	0.0058162	1	mazE	antitoxin of the ChpA-ChpR toxin-antitoxin system
-0.556925	0.162415	1	mazF	mRNA interferase toxin, antitoxin is MazE
-0.248686	0.371302	1	mazG	nucleoside triphosphate pyrophosphohydrolase
NA	NA	NA	mcaS	-
0.401592	0.277288	1	mcbA	colanic acid mucoidy stimulation protein
0.290818	0.23681	1	mcbR	colanic acid and biofilm gene transcriptional regulator, MqsR-controlled
0.512589	0.225143	1	mcrA	putative 5-methylcytosine/5-hydroxymethylcytosine-specific restriction nuclease; 5-methylcytosine DNA binding protein; e14 prophage gene
0.12513	0.558908	1	mcrB	5-methylcytosine-specific restriction enzyme McrBC, subunit McrB
-0.0858492	0.802857	1	mcrC	5-methylcytosine-specific restriction enzyme McrBC, subunit McrC
-0.324872	0.18846	1	mdaB	NADPH quinone reductase
0.128017	0.550182	1	mdfA	multidrug efflux system protein
0.0452831	0.890085	1	mdh	malate dehydrogenase, NAD(P)-binding
0.304395	0.0925421	1	mdlA	putative multidrug transporter subunit of ABC superfamily, ATP-binding component
-0.068915	0.711454	1	mdlB	putative multidrug transporter subunit of ABC superfamily, ATP-binding component
0.0230038	0.949005	1	mdtA	multidrug efflux system, subunit A
-0.21154	0.225078	1	mdtB	multidrug efflux system, subunit B
-0.085821	0.6337	1	mdtC	multidrug efflux system, subunit C
-0.32691	0.201636	1	mdtD	putative arabinose efflux transporter
-0.450108	0.0303757	1	mdtE	anaerobic multidrug efflux transporter, ArcA-regulated
-0.698713	0.000501351	1	mdtF	anaerobic multidrug efflux transporter, ArcA-regulated
-0.270697	0.155432	1	mdtG	putative drug efflux system protein
-0.0624238	0.797246	1	mdtH	multidrug resistance efflux transporter conferring overexpression resistance to norfloxacin and enoxacin
0.695388	0.0401803	1	mdtI	multidrug efflux system transporter
0.460442	0.0929691	1	mdtJ	multidrug efflux system transporter
0.158333	0.460662	1	mdtK	multidrug efflux system transporter
-0.17627	0.418894	1	mdtL	multidrug efflux system protein
-0.0943776	0.718262	1	mdtM	multidrug efflux system protein
0.0696615	0.865641	1	mdtN	membrane fusion protein of efflux pump
-0.00108934	1	1	mdtO	membrane translocase (MDR) of MdtNOP efflux pump, PET family
0.0383538	0.892666	1	mdtP	outer membrane factor of efflux pump
-0.13204	0.541527	1	mdtQ	-
-0.102344	0.610407	1	melA	alpha-galactosidase, NAD(P)-binding
-0.0205352	0.891504	1	melB	melibiose:sodium symporter
-0.10552	0.656553	1	melR	melibiose operon transcriptional regulator; autoregulator
0.43622	0.0452261	1	menA	1,4-dihydroxy-2-naphthoate octaprenyltransferase
-0.980247	0.000119158	0.461617	menB	dihydroxynaphthoic acid synthetase
-0.548564	0.00719648	1	menC	O-succinylbenzoyl-CoA synthase
-0.614536	0.00431187	1	menD	2-succinyl-5-enolpyruvyl-6-hydroxy-3- cyclohexene-1-carboxylate synthase; SEPHCHC synthase
-0.13231	0.49828	1	menE	O-succinylbenzoate-CoA ligase
-0.16502	0.427031	1	menF	isochorismate synthase 2
0.19533	0.416115	1	menH	2-succinyl-6-hydroxy-2, 4-cyclohexadiene-1-carboxylate synthase
0.705303	0.123633	1	menI	1,4-dihydroxy-2-naphthoyl-CoA hydrolase
0.0178455	0.958741	1	mepA	murein DD-endopeptidase
0.968008	0.00877865	1	mepH	murein DD-endopeptidase, space-maker hydrolase
0.630094	0.00401324	1	mepM	murein DD-endopeptidase, space-maker hydrolase, septation protein
1.01329	3.88134e-07	0.00150363	mepS	murein DD-endopeptidase, space-maker hydrolase, mutational suppressor of prc thermosensitivity, outer membrane lipoprotein
0.243853	0.422067	1	metA	homoserine O-transsuccinylase
0.366827	0.153697	1	metB	cystathionine gamma-synthase, PLP-dependent
0.21225	0.328403	1	metC	cystathionine beta-lyase, PLP-dependent
0.0761265	0.611661	1	metE	5-methyltetrahydropteroyltriglutamate- homocysteine S-methyltransferase
0.0451349	0.854619	1	metF	5,10-methylenetetrahydrofolate reductase
-0.0335963	1	1	metG	methionyl-tRNA synthetase
-0.236368	0.171847	1	metH	homocysteine-N5-methyltetrahydrofolate transmethylase, B12-dependent
-0.0625646	0.755853	1	metI	DL-methionine transporter subunit
NA	NA	NA	metJ	transcriptional repressor, S-adenosylmethionine-binding
NA	NA	NA	metK	S-adenosylmethionine synthetase
-0.247186	0.172423	1	metL	Bifunctional aspartokinase/homoserine dehydrogenase 2
0.0807474	0.695488	1	metN	DL-methionine transporter subunit
0.506472	0.0125656	1	metQ	DL-methionine transporter subunit
0.181569	0.401294	1	metR	methionine biosynthesis regulon transcriptional regulator
NA	NA	NA	metT	tRNA-Met
NA	NA	NA	metU	tRNA-Met
NA	NA	NA	metV	tRNA-Met
NA	NA	NA	metW	tRNA-Met
NA	NA	NA	metY	tRNA-Met
NA	NA	NA	metZ	tRNA-Met
-0.705984	4.72322e-05	0.182977	mfd	transcription-repair coupling factor
0.47977	0.00431221	1	mglA	fused methyl-galactoside transporter subunits of ABC superfamily: ATP-binding components
0.196403	0.417385	1	mglB	methyl-galactoside transporter subunit
0.216108	0.264506	1	mglC	methyl-galactoside transporter subunit
NA	NA	NA	mgrB	regulatory peptide for PhoPQ, feedback inhibition
2.18693	2.49308e-07	0.000965818	mgrR	-
-0.482285	0.0755596	1	mgsA	methylglyoxal synthase
-0.265432	0.166275	1	mgtA	magnesium transporter
NA	NA	NA	mgtL	regulatory leader peptide for mgtA
-0.237741	0.372013	1	mhpA	3-(3-hydroxyphenyl)propionate hydroxylase
-0.0667899	0.765485	1	mhpB	2,3-dihydroxyphenylpropionate 1,2-dioxygenase
0.224579	0.458503	1	mhpC	2-hydroxy-6-ketonona-2,4-dienedioic acid hydrolase
-0.138313	0.574608	1	mhpD	2-keto-4-pentenoate hydratase
-0.336684	0.236297	1	mhpE	4-hyroxy-2-oxovalerate/4-hydroxy-2-oxopentanoic acid aldolase, class I
0.17748	0.594592	1	mhpF	acetaldehyde-CoA dehydrogenase II, NAD-binding
0.204803	0.483946	1	mhpR	mhp operon transcriptional activator
-0.0618433	0.841525	1	mhpT	3-hydroxyphenylpropionic transporter
-0.661318	0.0624306	1	miaA	delta(2)-isopentenylpyrophosphate tRNA-adenosine transferase
-0.0669919	0.812183	1	miaB	tRNA-i(6)A37 methylthiotransferase
NA	NA	NA	micA	-
NA	NA	NA	micC	-
NA	NA	NA	micF	-
0.117996	0.753481	1	minC	cell division inhibitor
-0.144603	0.557633	1	minD	membrane ATPase of the MinC-MinD-MinE system
-1.46004	0.0277438	1	minE	cell division topological specificity factor
-0.191694	0.541814	1	mioC	FMN-binding protein MioC
0.0461225	0.819073	1	mipA	scaffolding protein for murein synthesizing machinery
-0.21688	0.393309	1	mlaA	ABC transporter maintaining OM lipid asymmetry, OM lipoprotein component
0.374973	0.185392	1	mlaB	ABC transporter maintaining OM lipid asymmetry, cytoplasmic STAS component
0.345119	0.101473	1	mlaC	ABC transporter maintaining OM lipid asymmetry, periplasmic binding protein
0.314126	0.223124	1	mlaD	ABC transporter maintaining OM lipid asymmetry, anchored periplasmic binding protein
-0.11503	0.650247	1	mlaE	ABC transporter maintaining OM lipid asymmetry, inner membrane permease protein
0.047298	0.835446	1	mlaF	ABC transporter maintaining OM lipid asymmetry, ATP-binding protein
0.144874	0.672536	1	mlc	glucosamine anaerobic growth regulon transcriptional repressor; autorepressor
-0.382707	0.499342	1	mliC	inhibitor of c-type lysozyme, membrane-bound; putative lipoprotein
0.208239	0.545571	1	mlrA	transcriptional activator of csgD and csgBA
-0.0136945	0.941213	1	mltA	membrane-bound lytic murein transglycosylase A
-0.0935665	0.727693	1	mltB	membrane-bound lytic murein transglycosylase B
-0.196357	0.338741	1	mltC	membrane-bound lytic murein transglycosylase C
-0.052296	0.843684	1	mltD	putative membrane-bound lytic murein transglycosylase D
-0.0587475	0.854431	1	mltF	membrane-bound lytic transglycosylase F, murein hydrolase
-0.0469441	0.882989	1	mmuM	CP4-6 prophage; S-methylmethionine:homocysteine methyltransferase
0.0793612	0.720405	1	mmuP	CP4-6 prophage; putative S-methylmethionine transporter
0.710509	0.02058	1	mnaT	methionine N-acyltransferase; L-amino acid N-acyltransferase
0.123972	0.507392	1	mngA	fused 2-O-a-mannosyl-D-glycerate specific PTS enzymes: IIA component/IIB component/IIC component
0.161072	0.203299	1	mngB	alpha-mannosidase
0.263641	0.416587	1	mngR	Transcriptional repressor for the mannosyl-D-glycerate catabolic operon
NA	NA	NA	mnmA	tRNA(Gln,Lys,Glu) U34 2-thiouridylase, first step in mnm(5)-s(2)U34-tRNA synthesis
-0.0788892	0.729823	1	mnmC	fused 5-methylaminomethyl-2-thiouridine-forming enzyme methyltransferase and FAD-dependent demodification enzyme
-0.0628203	0.865796	1	mnmE	tRNA U34 5-methylaminomethyl-2-thiouridine modification GTPase
-0.518574	0.13409	1	mnmG	5-methylaminomethyl-2-thiouridine modification at tRNA U34
-0.318009	0.222461	1	mnmH	tRNA 2-selenouridine synthase, selenophosphate-dependent
-0.637698	0.00729452	1	mntH	manganese/divalent cation transporter
-1.74263	3.57652e-05	0.138554	mntP	putative Mn(2+) efflux pump, mntR-regulated
-0.345781	0.333236	1	mntR	Mn(2+)-responsive manganese regulon transcriptional regulator
NA	NA	NA	mntS	Mn(2)-response protein, MntR-repressed
-1.28846	9.6383e-07	0.00373388	moaA	molybdopterin biosynthesis protein A
-0.511353	0.130059	1	moaB	inactive molybdopterin adenylyltransferase
-0.854434	0.0224146	1	moaC	molybdopterin biosynthesis, protein C
-1.38858	0.0191663	1	moaD	molybdopterin synthase, small subunit
-1.32484	3.33587e-05	0.129231	moaE	molybdopterin synthase, large subunit
-1.89233	3.03435e-05	0.117551	mobA	molybdopterin-guanine dinucleotide synthase
-0.00345396	1	1	mobB	molybdopterin-guanine dinucleotide biosynthesis protein B
0.100104	0.626439	1	mocA	CTP:molybdopterin cytidylyltransferase
-0.923397	0.00170867	1	modA	molybdate transporter subunit
-1.42538	8.77072e-06	0.0339778	modB	molybdate transporter subunit
-0.393134	0.117459	1	modC	molybdate transporter subunit
-0.707171	0.0224083	1	modE	transcriptional repressor for the molybdenum transport operon modABC
-0.175725	0.43235	1	modF	fused molybdate transporter subunits of ABC superfamily: ATP-binding components
-1.19973	2.37418e-07	0.000919757	moeA	molybdopterin molybdenumtransferase; molybdopterin biosynthesis protein
-1.64588	2.92374e-07	0.00113266	moeB	molybdopterin synthase sulfurylase
-0.837322	0.00662865	1	mog	molybdochelatase incorporating molybdenum into molybdopterin
-0.34783	0.420112	1	mokA	-
1.30051	0.0153681	1	mokB	regulatory peptide
0.3064	0.273756	1	mokC	regulatory protein for HokC, overlaps CDS of hokC
0.163661	0.52827	1	motA	proton conductor component of flagella motor
-0.328064	0.190147	1	motB	protein that enables flagellar motor rotation
-0.732111	0.0981539	1	mpaA	murein peptide amidase A
-0.181265	0.375362	1	mpl	UDP-N-acetylmuramate:L-alanyl-gamma-D-glutamyl- meso-diaminopimelate ligase
0.117819	0.63192	1	mppA	murein tripeptide (L-ala-gamma-D-glutamyl-meso-DAP) transporter subunit
-0.0602452	0.880103	1	mprA	transcriptional repressor of microcin B17 synthesis and multidrug efflux
0.234173	0.223372	1	mqo	malate dehydrogenase, FAD/NAD(P)-binding domain
0.156915	0.560662	1	mqsA	antitoxin for MqsR toxin; transcriptional repressor
-0.237054	0.345137	1	mqsR	GCU-specific mRNA interferase toxin of the MqsR-MqsA toxin-antitoxin system; biofilm/motility regulator; anti-repressor
NA	NA	NA	mraY	phospho-N-acetylmuramoyl-pentapeptide transferase
0.875242	0.0135176	1	mraZ	RsmH methytransferase inhibitor
-0.349324	0.0885461	1	mrcA	fused penicillin-binding protein 1a: murein transglycosylase/murein transpeptidase
-0.689591	0.00891895	1	mrcB	fused glycosyl transferase and transpeptidase
1.38524	0.000458302	1	mrdA	transpeptidase involved in peptidoglycan synthesis (penicillin-binding protein 2)
NA	NA	NA	mrdB	cell wall shape-determining protein
NA	NA	NA	mreB	cell wall structural complex MreBCD, actin-like component MreB
-0.13526	0.889883	1	mreC	cell wall structural complex MreBCD transmembrane component MreC
NA	NA	NA	mreD	cell wall structural complex MreBCD transmembrane component MreD
-0.964431	3.26238e-05	0.126384	mrp	antiporter inner membrane protein
-0.000653023	1	1	mrr	methylated adenine and cytosine restriction protein
NA	NA	NA	msbA	fused lipid transporter subunits of ABC superfamily: membrane component/ATP-binding component
0.0262633	0.881536	1	mscK	mechanosensitive channel protein, intermediate conductance, K+ regulated
0.289899	0.146107	1	mscL	mechanosensitive channel protein, high conductance
-0.166354	0.328761	1	mscM	mechanosensitive channel protein, miniconductance
-0.366907	0.108924	1	mscS	mechanosensitive channel protein, small conductance
-0.471203	0.145915	1	msrA	methionine sulfoxide reductase A
-0.177075	0.787124	1	msrB	methionine sulfoxide reductase B
0.347262	0.337385	1	msrC	free methionine-(R)-sulfoxide reductase
-0.022072	1	1	msyB	multicopy suppressor of secY and secA
-0.371292	0.151697	1	mtfA	anti-repressor for DgsA(Mlc)
-0.129933	0.561476	1	mtgA	biosynthetic peptidoglycan transglycosylase
-0.380672	0.0415635	1	mtlA	fused mannitol-specific PTS enzymes: IIA components/IIB components/IIC components
0.328083	0.0883814	1	mtlD	mannitol-1-phosphate dehydrogenase, NAD-dependent
0.324787	0.171224	1	mtlR	mannitol operon repressor
NA	NA	NA	mtn	5'-methylthioadenosine/S-adenosylhomocysteine nucleosidase
0.0464609	0.82443	1	mtr	tryptophan transporter of high affinity
0.0817108	0.88562	1	mug	G/U mismatch-specific DNA glycosylase; xanthine DNA glycosylase
NA	NA	NA	mukB	chromosome condensin MukBEF, ATPase and DNA-binding subunit
NA	NA	NA	mukE	chromosome condensin MukBEF, MukE localization factor
NA	NA	NA	mukF	chromosome condensin MukBEF, kleisin-like subunit, binds calcium
NA	NA	NA	murA	UDP-N-acetylglucosamine 1-carboxyvinyltransferase
NA	NA	NA	murB	UDP-N-acetylenolpyruvoylglucosamine reductase, FAD-binding
NA	NA	NA	murC	UDP-N-acetylmuramate:L-alanine ligase
NA	NA	NA	murD	UDP-N-acetylmuramoyl-L-alanine:D-glutamate ligase
NA	NA	NA	murE	UDP-N-acetylmuramoyl-L-alanyl-D-glutamate:meso- diaminopimelate ligase
NA	NA	NA	murF	UDP-N-acetylmuramoyl-tripeptide:D-alanyl-D- alanine ligase
NA	NA	NA	murG	N-acetylglucosaminyl transferase
NA	NA	NA	murI	glutamate racemase
1.54889	0.00119927	1	murJ	putative peptidoglycan lipid II flippase
-0.207914	0.47026	1	murP	N-acetylmuramic acid permease, EIIBC component, PTS system
0.100817	0.709601	1	murQ	N-acetylmuramic acid 6-phosphate (MurNAc-6-P) etherase
-0.183377	0.538876	1	murR	repressor for murPQ, MurNAc 6-P inducible
-0.779487	0.0024835	1	mutH	methyl-directed mismatch repair protein
-0.131928	0.495668	1	mutL	methyl-directed mismatch repair protein
0.126933	0.687332	1	mutM	formamidopyrimidine/5-formyluracil/ 5-hydroxymethyluracil DNA glycosylase
-0.380014	0.057585	1	mutS	methyl-directed mismatch repair protein
-0.33101	0.33086	1	mutT	nucleoside triphosphate pyrophosphohydrolase, marked preference for dGTP
-0.609666	0.0107985	1	mutY	adenine DNA glycosylase
-0.0462296	0.951907	1	mzrA	modulator of EnvZ/OmpR regulon
0.188067	0.462735	1	nac	nitrogen assimilation regulon transcriptional regulator; autorepressor
0.237674	0.302717	1	nadA	quinolinate synthase, subunit A
-0.244643	0.248731	1	nadB	quinolinate synthase, L-aspartate oxidase (B protein) subunit
0.278521	0.204881	1	nadC	quinolinate phosphoribosyltransferase
0.920691	0.0769796	1	nadD	nicotinic acid mononucleotide adenylyltransferase, NAD(P)-dependent
NA	NA	NA	nadE	NAD synthetase, NH3/glutamine-dependent
NA	NA	NA	nadK	NAD kinase
-0.0246183	0.971508	1	nadR	trifunctional protein: nicotinamide mononucleotide adenylyltransferase, ribosylnicotinamide kinase, transcriptional repressor
0.67644	0.0245501	1	nagA	N-acetylglucosamine-6-phosphate deacetylase
0.143389	0.609559	1	nagB	glucosamine-6-phosphate deaminase
-0.267664	0.289113	1	nagC	N-acetylglucosamine-inducible nag divergent operon transcriptional repressor
-0.0860138	0.651158	1	nagE	fused N-acetyl glucosamine specific PTS enzyme: IIC, IIB, and IIA components
0.279544	0.31025	1	nagK	N-acetyl-D-glucosamine kinase
0.441611	0.0310264	1	nagZ	beta N-acetyl-glucosaminidase
0.408644	0.067782	1	nanA	N-acetylneuraminate lyase
-0.130557	0.587962	1	nanC	N-acetylnuraminic acid outer membrane channel protein
-0.727185	0.00301644	1	nanE	putative N-acetylmannosamine-6-P epimerase
-0.483118	0.0202199	1	nanK	N-acetylmannosamine kinase
-0.00321556	1	1	nanM	N-acetylneuraminic acid mutarotase
0.128182	0.599788	1	nanR	transcriptional repressor of the nan operon, induced by sialic acid
-0.270984	0.237065	1	nanS	9-O-acetyl N-acetylneuraminic acid esterase
-0.277578	0.139126	1	nanT	sialic acid transporter
-0.121238	0.523604	1	napA	nitrate reductase, periplasmic, large subunit
0.229331	0.464375	1	napB	nitrate reductase, small, cytochrome C550 subunit, periplasmic
0.545544	0.0326407	1	napC	quinol dehydrogenase, electron source for NapAB
-0.193975	0.724333	1	napD	assembly protein for periplasmic nitrate reductase
0.123281	0.847087	1	napF	ferredoxin-type protein, role in electron transfer to periplasmic nitrate reductase NapA
0.155946	0.608101	1	napG	ferredoxin-type protein essential for electron transfer from ubiquinol to periplasmic nitrate reductase (NapAB)
-0.00407085	1	1	napH	ferredoxin-type protein essential for electron transfer from ubiquinol to periplasmic nitrate reductase (NapAB)
-0.532464	0.0034981	1	narG	nitrate reductase 1, alpha subunit
-0.044737	0.931905	1	narH	nitrate reductase 1, beta (Fe-S) subunit
-0.422698	0.301529	1	narI	nitrate reductase 1, gamma (cytochrome b(NR)) subunit
0.177316	0.834423	1	narJ	molybdenum-cofactor-assembly chaperone subunit (delta subunit) of nitrate reductase 1
-0.0076709	0.949002	1	narK	nitrate/nitrite transporter
0.768106	0.0211246	1	narL	response regulator in two-component regulatory system with NarX (or NarQ)
0.785699	0.00330349	1	narP	response regulator in two-component regulatory system with NarQ or NarX
0.103242	0.616254	1	narQ	sensory histidine kinase in two-component regulatory system with NarP (NarL)
0.609093	0.00564975	1	narU	nitrate/nitrite transporter
0.225667	0.52606	1	narV	nitrate reductase 2 (NRZ), gamma subunit
-0.263873	0.468963	1	narW	nitrate reductase 2 (NRZ), delta subunit (assembly subunit)
0.03565	0.848354	1	narX	sensory histidine kinase in two-component regulatory system with NarL
0.135005	0.716854	1	narY	nitrate reductase 2 (NRZ), beta subunit
0.0638884	0.786426	1	narZ	nitrate reductase 2 (NRZ), alpha subunit
0.310766	0.5194	1	ndh	respiratory NADH dehydrogenase 2/cupric reductase
0.463004	0.27931	1	ndk	multifunctional nucleoside diphosphate kinase and apyrimidinic endonuclease and 3'-phosphodiesterase
0.0573752	0.898889	1	nei	endonuclease VIII/ 5-formyluracil/5-hydroxymethyluracil DNA glycosylase
0.380499	0.333378	1	nemA	chromate reductase, quinone reductase, FMN-linked; N-Ethylmaleimide reductase; old yellow enzyme
0.390961	0.364808	1	nemR	transcriptional repressor for the nemRA-gloA operon, quinone-, glyoxal-, and HOCl-activated
0.189142	0.473369	1	nepI	putative transporter
-0.183514	0.428621	1	nfi	endonuclease V; deoxyinosine 3' endonuclease
-0.658896	0.0337725	1	nfo	endonuclease IV with intrinsic 3'-5' exonuclease activity
0.0842857	0.675854	1	nfrA	bacteriophage N4 receptor, outer membrane subunit
0.160743	0.397393	1	nfrB	bacteriophage N4 receptor, inner membrane subunit
0.693989	0.00216533	1	nfsA	nitroreductase A, NADPH-dependent, FMN-dependent
0.204412	0.495764	1	nfsB	dihydropteridine reductase, NAD(P)H-dependent, oxygen-insensitive
-0.462365	0.173681	1	nfuA	Fe/S biogenesis protein; putative scaffold/chaperone for damaged Fe/S proteins
-0.464434	0.168878	1	nhaA	sodium-proton antiporter
0.464268	0.0433476	1	nhaB	sodium:proton antiporter
0.000606333	1	1	nhaR	transcriptional activator of nhaA
0.500872	0.0704274	1	nhoA	N-hydroxyarylamine O-acetyltransferase
-0.180998	0.352687	1	nikA	nickel-binding, heme-binding periplasmic protein
-0.192408	0.468064	1	nikB	nickel transporter subunit
-0.389533	0.0653347	1	nikC	nickel transporter subunit
-0.229968	0.374179	1	nikD	nickel transporter subunit
-0.16402	0.538285	1	nikE	nickel transporter subunit
-0.261147	0.41886	1	nikR	transcriptional repressor, Ni-binding
-0.693864	0.0812146	1	ninE	DLP12 prophage; conserved protein
0.190855	0.257596	1	nirB	nitrite reductase, large subunit, NAD(P)H-binding
-0.0972144	0.619837	1	nirC	nitrite transporter
-0.294659	0.348921	1	nirD	nitrite reductase, NAD(P)H-binding, small subunit
0.337259	0.0477673	1	nlpA	cytoplasmic membrane lipoprotein-28
0.429676	0.188818	1	nlpC	putative C40 clan peptidase lipoprotein
-0.0434279	0.852963	1	nlpD	activator of AmiC murein hydrolase activity, lipoprotein
0.2542	0.297751	1	nlpE	lipoprotein involved with copper homeostasis and adhesion
-0.82809	0.0153176	1	nlpI	lipoprotein involved in osmotic sensitivity and filamentation
-0.264711	0.204012	1	nnr	bifunctional NAD(P)H-hydrate repair enzyme; C-terminal domain ADP-dependent (S)-NAD(P)H-hydrate dehydratase and N-terminal domain NAD(P)H-hydrate epimerase
-0.71391	0.0594306	1	nohD	DLP12 prophage; DNA packaging protein
1.11055	0.00245315	1	nohQ	-
-0.544239	0.0286039	1	norR	anaerobic nitric oxide reductase DNA-binding transcriptional activator
-0.437564	0.0973762	1	norV	anaerobic nitric oxide reductase flavorubredoxin
0.0959028	0.731546	1	norW	NADH:flavorubredoxin oxidoreductase
0.418387	0.244286	1	npr	phosphohistidinoprotein-hexose phosphotransferase component of N-regulated PTS system (Npr)
NA	NA	NA	nrdA	ribonucleoside-diphosphate reductase 1, alpha subunit
NA	NA	NA	nrdB	ribonucleoside-diphosphate reductase 1, beta subunit, ferritin-like protein
-0.13817	0.461696	1	nrdD	anaerobic ribonucleoside-triphosphate reductase
-0.0673383	0.753377	1	nrdE	ribonucleoside-diphosphate reductase 2, alpha subunit
0.200307	0.367477	1	nrdF	ribonucleoside-diphosphate reductase 2, beta subunit, ferritin-like protein
0.0252382	1	1	nrdG	anaerobic ribonucleotide reductase activating protein
-0.628652	0.331285	1	nrdH	hydrogen donor for NrdEF electron transport system; glutaredoxin-like protein
-0.626509	0.0879101	1	nrdI	NrdEF cluster assembly flavodoxin
NA	NA	NA	nrdR	Nrd regulon repressor
-0.0324927	0.970324	1	nrfA	nitrite reductase, formate-dependent, cytochrome
-0.15083	0.622106	1	nrfB	nitrite reductase, formate-dependent, penta-heme cytochrome c
-0.452732	0.145772	1	nrfC	formate-dependent nitrite reductase, 4Fe4S subunit
-0.458587	0.0912437	1	nrfD	formate-dependent nitrite reductase, membrane subunit
-0.173087	0.416336	1	nrfE	heme lyase (NrfEFG) for insertion of heme into c552, subunit NrfE
0.0939603	0.860642	1	nrfF	heme lyase (NrfEFG) for insertion of heme into c552, subunit NrfF
-0.0382895	0.906662	1	nrfG	heme lyase (NrfEFG) for insertion of heme into c552, subunit NrfG
-0.395335	0.374926	1	nsrR	nitric oxide-sensitive repressor for NO regulon
-0.767565	0.0215992	1	nth	DNA glycosylase and apyrimidinic (AP) lyase (endonuclease III)
-0.229403	0.6268	1	nudB	dihydroneopterin triphosphate pyrophosphatase
-0.084052	0.715475	1	nudC	NADH pyrophosphatase
0.539236	0.0272261	1	nudE	adenosine nucleotide hydrolase; substrates include Ap3A, Ap2A, ADP-ribose, NADH
-0.249973	0.419021	1	nudF	ADP-ribose pyrophosphatase
0.261623	0.592135	1	nudG	CTP pyrophosphohydrolase; also hydrolyzes 2-hydroxy-dATP, 8-hydroxy-dGTP, 5-hydroxy-CTP, dCTP and 5-methyl-dCTP
0.477419	0.126758	1	nudI	nucleoside triphosphatase
-0.639745	0.0350778	1	nudJ	bifunctional thiamine pyrimidine pyrophosphate hydrolase/ thiamine pyrophosphate hydrolase
0.233998	0.382109	1	nudK	GDP-mannose pyrophosphatase
-1.15572	0.000414575	1	nudL	putative CoA pyrophosphohydrolase, weak 3-phosphohydroxypyruvate phosphatase
-0.478428	0.391175	1	nuoA	NADH:ubiquinone oxidoreductase, membrane subunit A
0.334113	0.372129	1	nuoB	NADH:ubiquinone oxidoreductase, chain B
0.0161789	0.924548	1	nuoC	NADH:ubiquinone oxidoreductase, fused CD subunit
0.274347	0.626535	1	nuoE	NADH:ubiquinone oxidoreductase, chain E
-0.436935	0.196165	1	nuoF	NADH:ubiquinone oxidoreductase, chain F
-0.0256779	0.927565	1	nuoG	NADH:ubiquinone oxidoreductase, chain G
-0.199896	0.712776	1	nuoH	NADH:ubiquinone oxidoreductase, membrane subunit H
-0.127064	0.811787	1	nuoI	NADH:ubiquinone oxidoreductase, chain I
0.241979	0.541165	1	nuoJ	NADH:ubiquinone oxidoreductase, membrane subunit J
NA	NA	NA	nuoK	NADH:ubiquinone oxidoreductase, membrane subunit K
-0.672703	0.004629	1	nuoL	NADH:ubiquinone oxidoreductase, membrane subunit L
-0.717078	0.00364658	1	nuoM	NADH:ubiquinone oxidoreductase, membrane subunit M
0.250085	0.5582	1	nuoN	NADH:ubiquinone oxidoreductase, membrane subunit N
-0.46234	0.0257775	1	nupC	nucleoside (except guanosine) transporter
0.00100827	1	1	nupG	nucleoside transporter
0.223434	0.42282	1	nupX	nucleoside permease
-0.0549072	0.94011	1	nusA	transcription termination/antitermination L factor
NA	NA	NA	nusB	transcription antitermination protein
NA	NA	NA	nusG	transcription termination factor
0.178899	0.811787	1	obgE	GTPase involved in cell partioning and DNA repair
-1.0879	0.0347638	1	ogrK	positive regulator of P2 growth (insertion of P2 ogr gene into the chromosome)
0.475883	0.116864	1	ogt	O-6-alkylguanine-DNA:cysteine-protein methyltransferase
0.489995	0.308053	1	ohsC	-
-0.353996	0.127234	1	ompA	outer membrane protein A (3a;II*;G;d)
1.06147	1.70174e-10	6.59253e-07	ompC	outer membrane porin protein C
0.426125	0.05198	1	ompF	outer membrane porin 1a (Ia;b;F)
0.348155	0.0520316	1	ompG	outer membrane porin G
0.336783	0.0687661	1	ompL	outer membrane porin L
0.637669	0.005702	1	ompN	outer membrane pore protein N, non-specific
8.39233	1.30555e-137	5.05771e-134	ompR	response regulator in two-component regulatory system with EnvZ
-0.00224464	1	1	ompT	DLP12 prophage; outer membrane protease VII (outer membrane protein 3b)
-0.168356	0.437951	1	ompW	outer membrane protein W
0.280336	0.217934	1	ompX	outer membrane protein X
NA	NA	NA	omrA	-
0.74801	0.125081	1	omrB	-
-0.294932	0.155384	1	opgB	phosphoglycerol transferases I and II
0.370717	0.130124	1	opgC	osmoregulated periplasmic glucan succinylation membrane protein
0.416835	0.0376009	1	opgD	osmoregulated periplasmic glucan (OPG) biosynthesis periplasmic protein
0.477646	0.00454964	1	opgG	osmoregulated periplasmic glucan (OPG) biosynthesis periplasmic protein
0.114713	0.474986	1	opgH	membrane glycosyltransferase; nutrient-dependent cell size regulator, FtsZ assembly antagonist
0.27112	0.14779	1	oppA	oligopeptide transporter subunit
0.423926	0.029647	1	oppB	oligopeptide transporter subunit
0.212483	0.422562	1	oppC	oligopeptide transporter subunit
-0.125051	0.634936	1	oppD	oligopeptide transporter subunit
0.149503	0.674526	1	oppF	oligopeptide transporter subunit
NA	NA	NA	orn	oligoribonuclease
0.319036	0.361129	1	osmB	lipoprotein
0.565071	0.105784	1	osmC	lipoyl-dependent Cys-based peroxidase, hydroperoxide resistance; salt-shock inducible membrane protein; peroxiredoxin
-0.763164	0.138895	1	osmE	osmotically-inducible lipoprotein
-0.057676	0.804093	1	osmF	putative ABC superfamily transporter periplasmic-binding protein
0.193137	0.612123	1	osmY	periplasmic protein
0.240433	0.183372	1	otsA	trehalose-6-phosphate synthase
0.562129	0.0147546	1	otsB	trehalose-6-phosphate phosphatase, biosynthetic
-1.24743	0.000125977	0.488036	oweE	-
0.303871	0.256961	1	oweS	-
-0.190802	0.260843	1	oxc	oxalyl CoA decarboxylase, ThDP-dependent
-0.483156	0.0277561	1	oxyR	oxidative and nitrosative stress transcriptional regulator
NA	NA	NA	oxyS	-
0.586546	0.0900142	1	paaA	ring 1,2-phenylacetyl-CoA epoxidase subunit
-0.743689	0.233523	1	paaB	putative ring 1,2-phenylacetyl-CoA epoxidase subunit
0.590755	0.0835884	1	paaC	ring 1,2-phenylacetyl-CoA epoxidase subunit
-0.362042	0.394831	1	paaD	ring 1,2-phenylacetyl-CoA epoxidase subunit
0.449121	0.112611	1	paaE	ring 1,2-phenylacetyl-CoA epoxidase, NAD(P)H oxidoreductase component
-0.394454	0.180296	1	paaF	2,3-dehydroadipyl-CoA hydratase
-0.381234	0.204086	1	paaG	1,2-epoxyphenylacetyl-CoA isomerase, oxepin-CoA-forming
0.642565	0.0049959	1	paaH	3-hydroxyadipyl-CoA dehydrogenase, NAD+-dependent
0.606458	0.0962898	1	paaI	hydroxyphenylacetyl-CoA thioesterase
0.104762	0.758254	1	paaJ	3-oxoadipyl-CoA/3-oxo-5,6-dehydrosuberyl-CoA thiolase
0.360688	0.0816022	1	paaK	phenylacetyl-CoA ligase
-0.131066	0.6497	1	paaX	transcriptional repressor of phenylacetic acid degradation paa operon, phenylacetyl-CoA inducer
0.141394	0.615158	1	paaY	putative hexapeptide repeat acetyltransferase
0.601339	0.00659948	1	paaZ	fused oxepin-CoA hydrolase/3-oxo-5,6-dehydrosuberyl-CoA semialdehyde dehydrogenase
-0.208322	0.430906	1	pabA	aminodeoxychorismate synthase, subunit II
0.563916	0.0260114	1	pabB	aminodeoxychorismate synthase, subunit I
0.788975	0.0003351	1	pabC	4-amino-4-deoxychorismate lyase component of para-aminobenzoate synthase multienzyme complex
0.512286	0.0426158	1	pagP	phospholipid:lipid A palmitoyltransferase
0.199467	0.4294	1	pal	peptidoglycan-associated outer membrane lipoprotein
-0.396808	0.124465	1	panB	3-methyl-2-oxobutanoate hydroxymethyltransferase
-0.219858	0.520515	1	panC	pantothenate synthetase
-0.0548511	0.949708	1	panD	aspartate 1-decarboxylase
-0.0208813	0.930073	1	panE	2-dehydropantoate reductase, NADPH-specific
-0.110786	0.573198	1	panF	pantothenate:sodium symporter
-0.0497006	0.895925	1	panM	PanD autocleavage accelerator, panothenate synthesis
-0.338289	0.198351	1	paoA	PaoABC aldehyde oxidoreductase, 2Fe-2S subunit
-0.670136	0.0202725	1	paoB	PaoABC aldehyde oxidoreductase, FAD-containing subunit
-0.70319	0.000919155	1	paoC	PaoABC aldehyde oxidoreductase, Moco-containing subunit
-0.0596431	0.819307	1	paoD	moco insertion factor for PaoABC aldehyde oxidoreductase
-0.15022	0.78977	1	parC	DNA topoisomerase IV, subunit A
NA	NA	NA	parE	DNA topoisomerase IV, subunit B
-0.262682	0.325163	1	patA	putrescine:2-oxoglutaric acid aminotransferase, PLP-dependent
0.551369	0.0110694	1	patD	gamma-aminobutyraldehyde dehydrogenase
0.184071	0.626535	1	pauD	tRNA-OTHER
NA	NA	NA	pawZ	tRNA-OTHER
NA	NA	NA	pbl	-
-0.412386	0.0409475	1	pbpC	penicillin-insensitive murein repair transglycosylase; inactive transpeptidase domain
-0.175711	0.626808	1	pbpG	D-alanyl-D-alanine endopeptidase
0.839617	4.79067e-05	0.18559	pck	phosphoenolpyruvate carboxykinase
-0.594556	0.0459853	1	pcm	L-isoaspartate protein carboxylmethyltransferase type II
-0.604108	0.010425	1	pcnB	poly(A) polymerase
0.529432	0.119928	1	pdhR	pyruvate dehydrogenase complex repressor; autorepressor
0.0573104	0.773751	1	pdxA	4-hydroxy-L-threonine phosphate dehydrogenase, NAD-dependent
0.0589196	0.782417	1	pdxB	erythronate-4-phosphate dehydrogenase
NA	NA	NA	pdxH	pyridoxine 5'-phosphate oxidase
0.613535	0.196528	1	pdxJ	pyridoxine 5'-phosphate synthase
-0.00972943	1	1	pdxK	pyridoxal-pyridoxamine kinase/hydroxymethylpyrimidine kinase
[truncated: 2,480 more rows]
